# Supplementary material for: NAC regulates metabolism and cell fate in intestinal stem cells
Source: Sci Adv. 2025 Jan 8;11(2):eadn9750. doi: 10.1126/sciadv.adn9750 (PMC11708876; doi:10.1126/sciadv.adn9750)
Supplement: Supplementary file 2 — Tables S1 to S6 [file sciadv.adn9750_tables_s1_to_s6.zip]

Archive with 6 entries (6 files):
- adn9750_table_s1.xlsx
- adn9750_table_s2.xlsx
- adn9750_table_s3.xlsx
- adn9750_table_s4.xlsx
- adn9750_table_s5.xlsx
- adn9750_table_s6.xlsx
