# Supplementary material for: NAC regulates metabolism and cell fate in intestinal stem cells
Source: Sci Adv. 2025 Jan 8;11(2):eadn9750. doi: 10.1126/sciadv.adn9750 (PMC11708876; doi:10.1126/sciadv.adn9750)
Supplement: Supplementary file 2 — Tables S1 to S6 [file sciadv.adn9750_tables_s1_to_s6.zip › adn9750_table_s1.xlsx]

## Sheet: Differential Analysis Results
#	Supplementary Table 1
#	RNAseq and Ribo-seq based differential analysis of gene expression and translational regulation metrics between SCe (stem cell enriched) and SCd (stem cell depleted) intestinal organoids
#
#	Performed Analyses
#	RNA	Differential RNA expression
#	RO	Differential Ribosome Occupancy
#	TE	Differential Translation Efficiency (expression normalized ribosome occupancy)
#	uORF_RO	Differential Ribosome Occupancy in upstream Open Reading Frames (RO in 5'UTR regions) of the gene
#	s2b_ratio	Differential Ribosome Occupancy ratio between Translation Intitation (start, first 50 codons) and Elongation (body, all codons except for first and last 50) site of the annotated primary transcript CDS of the gene.
#
#	Note: positive log2FC values indicate increase in SCe organoids
#
	gid	genename	RNA_log2FC	RNA_adjP	RO_log2FC	RO_adjP	RiboDiff_TE_logFC	RiboDiff_TE_adjP	uORF_RO_log2FC	uORF_RO_adjP	RO_s2b_ratio_logFC	RO_s2b_ratio_Pvalue
1	ENSMUSG00000041801	Phlda3	1.21	0	1.05	0.3382	0.0263	0	0.89	0.8201	NA	NA
2	ENSMUSG00000023845	Lnpep	-0.25	0.0025	0.4	0.5645	0.8833	0.0012	-0.14	0.9385	NA	NA
3	ENSMUSG00000024580	Grpel2	-0.77	0	0.15	0.8862	0.9765	0.0018	NA	NA	NA	NA
4	ENSMUSG00000061479	Snrpa	-0.02	0.8677	-0.33	0.7728	-0.9426	0.0037	-0.14	0.9455	NA	NA
5	ENSMUSG00000050244	Heatr1	0.2	0.0102	-0.01	0.9956	-0.5438	0.0037	NA	NA	NA	NA
6	ENSMUSG00000015133	Lrrk1	-0.76	0	-1.81	0.001	-0.9428	0.0037	NA	NA	NA	NA
7	ENSMUSG00000022962	Gart	0.27	0.0003	-0.14	0.8572	-0.5318	0.0059	NA	NA	0.0963	0.8056
8	ENSMUSG00000024780	Cdc37l1	-0.2	0.2011	0.16	0.9361	1.3163	0.0067	NA	NA	NA	NA
9	ENSMUSG00000096188	Cmtm4	-0.46	0	0.18	0.8908	0.8049	0.0114	NA	NA	NA	NA
10	ENSMUSG00000070738	Dgkd	-0.1	0.4002	-1.01	0.0373	-0.7698	0.0114	NA	NA	NA	NA
11	ENSMUSG00000041926	Rnpep	0.02	0.9387	-0.43	0.4426	-0.9548	0.0142	NA	NA	0.1504	0.7502
12	ENSMUSG00000041057	Wdr43	0.25	0.0153	-0.4	0.4964	-0.4869	0.0142	NA	NA	NA	NA
13	ENSMUSG00000039463	Slc9a8	-0.41	0.0058	-1	0.1717	-0.8384	0.0155	NA	NA	NA	NA
14	ENSMUSG00000024378	Stard4	-0.87	0	-0.39	0.4913	0.6969	0.0155	-0.44	0.8345	-0.0772	0.8536
15	ENSMUSG00000049969	Plekhf2	-0.75	0	0.28	0.802	0.9872	0.0155	-0.1	0.9838	NA	NA
16	ENSMUSG00000028953	Abcf2	0.66	0	0.13	0.8799	-0.4545	0.0167	NA	NA	NA	NA
17	ENSMUSG00000035133	Arhgap5	-0.52	0	0.22	0.8357	0.7435	0.0167	NA	NA	NA	NA
18	ENSMUSG00000036241	Ube2r2	-0.8	0	0	0.9998	0.8607	0.0169	0.24	0.9423	NA	NA
19	ENSMUSG00000021024	Psma6	0.09	0.4428	0.14	0.8656	1.0409	0.0184	0.69	0.6021	NA	NA
20	ENSMUSG00000025724	Sec11a	0.04	0.7636	0.22	0.7915	0.6504	0.0184	NA	NA	-0.0827	0.8407
21	ENSMUSG00000056216	Cebpg	-1.63	0	-0.58	0.4817	1.202	0.02	-0.67	0.674	NA	NA
22	ENSMUSG00000022074	Tnfrsf10b	-0.26	0.248	0.56	0.5294	1.0017	0.0207	NA	NA	NA	NA
23	ENSMUSG00000017386	Traf4	-1.33	0	-0.06	0.9748	1.3834	0.0216	NA	NA	NA	NA
24	ENSMUSG00000002319	Ipo4	0.43	0.0301	1.01	0.2493	-1.5739	0.0219	NA	NA	NA	NA
25	ENSMUSG00000041126	H2afv	-0.94	0	0.33	0.7003	1.5809	0.0247	NA	NA	0.1492	0.7163
26	ENSMUSG00000020088	Sar1a	-0.02	0.8498	0.42	0.5558	0.7111	0.0256	NA	NA	NA	NA
27	ENSMUSG00000034158	Lrrc58	-0.21	0.0354	0.56	0.427	0.8832	0.0268	NA	NA	NA	NA
28	ENSMUSG00000030315	Vgll4	-0.97	0	-0.33	0.6994	1.2681	0.0268	-0.56	0.8335	NA	NA
29	ENSMUSG00000029599	Ddx54	0.15	0.0482	-0.39	0.5073	-0.4573	0.0268	NA	NA	NA	NA
30	ENSMUSG00000043311	D17H6S53E	-1.16	0	-0.35	0.784	0.9371	0.0268	NA	NA	NA	NA
31	ENSMUSG00000026019	Wdr12	0.44	0.003	-0.19	0.8284	-0.7769	0.0268	0.65	0.7942	NA	NA
32	ENSMUSG00000022752	Tomm70a	0.37	0.0005	-0.19	0.7993	-0.4916	0.0268	0.12	0.972	NA	NA
33	ENSMUSG00000028688	Toe1	-0.27	0.0549	-0.35	0.8475	-0.8149	0.0268	NA	NA	NA	NA
34	ENSMUSG00000026192	Atic	0.18	0.1268	-0.38	0.5059	-0.4868	0.0268	NA	NA	NA	NA
35	ENSMUSG00000022558	Mroh1	0.31	0.0266	-1.6	0.1866	-1.0524	0.0268	-0.25	0.9216	NA	NA
36	ENSMUSG00000022742	Cpox	0.77	0	0.02	0.9894	-0.7118	0.0268	0.47	0.8063	NA	NA
37	ENSMUSG00000022672	Prkdc	0.22	0.1528	-0.53	0.3984	-0.6732	0.0268	NA	NA	NA	NA
38	ENSMUSG00000029535	Triap1	-0.27	0.1296	0.52	0.6227	0.8163	0.0268	NA	NA	NA	NA
39	ENSMUSG00000047139	Cd24a	-0.82	0	0.4	0.6669	1.3748	0.0268	-0.68	0.7578	0.4735	0.3729
40	ENSMUSG00000022557	Bop1	0.53	0	-0.14	0.8768	-0.5856	0.0268	NA	NA	NA	NA
41	ENSMUSG00000027601	Mtfr1	-0.26	0.0019	-0.8	0.7151	0.8325	0.0275	-0.52	0.8027	NA	NA
42	ENSMUSG00000033429	Mcee	0.36	0.0427	0.27	0.8724	0.6366	0.0275	NA	NA	NA	NA
43	ENSMUSG00000021993	Mipep	0.64	0	-0.35	0.7784	-1.1111	0.0289	NA	NA	NA	NA
44	ENSMUSG00000050107	Haspin	-0.15	0.4649	-1.15	0.1464	-0.8978	0.032	NA	NA	NA	NA
45	ENSMUSG00000057367	Birc2	-0.88	0	-0.61	0.7139	0.9892	0.0337	NA	NA	NA	NA
46	ENSMUSG00000078813	Leng1	-1.84	0	-0.27	0.8722	1.6714	0.0366	NA	NA	NA	NA
47	ENSMUSG00000025795	Rassf3	-0.99	0	-0.13	0.9305	0.9505	0.0409	NA	NA	NA	NA
48	ENSMUSG00000001229	Dpp9	-0.04	0.8568	-0.7	0.3195	-0.7616	0.0409	NA	NA	NA	NA
49	ENSMUSG00000020440	Arf5	-0.7	0	-0.16	0.843	0.7291	0.0438	NA	NA	0.1381	0.7286
50	ENSMUSG00000061838	Suclg2	-0.14	0.5017	-0.17	0.8114	-1.1433	0.0444	NA	NA	0.0699	0.8612
51	ENSMUSG00000018559	Ctdnep1	-0.43	0.0002	0.38	0.7195	0.7996	0.0447	NA	NA	NA	NA
52	ENSMUSG00000032226	Gcnt3	-0.87	0	-1.99	0	-1.1532	0.0447	NA	NA	NA	NA
53	ENSMUSG00000021796	Bmpr1a	-0.18	0.2175	0.02	0.9894	0.5985	0.0457	0.17	0.9533	NA	NA
54	ENSMUSG00000044934	Zfp367	0.26	0.2309	-0.64	0.4106	-0.8393	0.0484	NA	NA	NA	NA
55	ENSMUSG00000040463	Mybbp1a	0.35	0	-0.22	0.7786	-0.497	0.0484	NA	NA	0.3968	0.4403
56	ENSMUSG00000027227	Sord	0.1	0.6134	-0.87	0.0589	-0.9006	0.049	NA	NA	0.8636	0.0346
57	ENSMUSG00000068114	Ccdc134	-1.49	0	-0.99	0.3101	1.5076	0.0534	NA	NA	NA	NA
58	ENSMUSG00000094638	Gm21972	1.9	0.0001	-0.56	0.7861	-2.3144	0.055	NA	NA	NA	NA
59	ENSMUSG00000001380	Hars	0.21	0.0423	0.16	0.9001	-0.573	0.0611	NA	NA	0.4457	0.3703
60	ENSMUSG00000038014	Fam120a	0	0.9882	-0.48	0.3875	-0.4181	0.0611	NA	NA	NA	NA
61	ENSMUSG00000004929	Thop1	1.04	0	0.19	0.832	-0.7658	0.0615	0.11	0.9697	NA	NA
62	ENSMUSG00000028646	Rragc	-0.32	0.0101	0.27	0.8293	0.8212	0.0624	NA	NA	NA	NA
63	ENSMUSG00000067369	Trmt2b	0	0.983	0.13	0.9288	-1.0019	0.0624	NA	NA	NA	NA
64	ENSMUSG00000022009	Nufip1	-0.11	0.5085	0.49	0.4996	0.6867	0.0624	NA	NA	NA	NA
65	ENSMUSG00000050846	Zfp623	-1.09	0	-0.01	0.9956	1.2165	0.0624	NA	NA	NA	NA
66	ENSMUSG00000028692	Akr1a1	-0.03	0.7664	-0.32	0.6394	-0.4645	0.0624	0.18	0.9151	0.7333	0.0649
67	ENSMUSG00000047613	A430005L14Rik	-0.47	0.0002	0.13	0.9187	0.7328	0.0624	NA	NA	NA	NA
68	ENSMUSG00000035181	Heatr5a	-0.39	0.0067	-1.12	0.017	-0.7011	0.0652	-0.51	0.8657	NA	NA
69	ENSMUSG00000022283	Pabpc1	0.17	0.2523	-0.89	0.3251	-0.9385	0.0668	-0.32	0.7957	0.4936	0.2705
70	ENSMUSG00000031668	Eif2ak3	-0.43	0.0388	0.79	0.6107	1.0066	0.0668	NA	NA	NA	NA
71	ENSMUSG00000037960	Card19	-0.26	0.216	0.94	0.2804	1.2737	0.0668	NA	NA	NA	NA
72	ENSMUSG00000072214	2005-09-01	-0.04	0.7814	-0.62	0.2813	-0.5613	0.0668	NA	NA	0.4374	0.3034
73	ENSMUSG00000039262	Prrc2b	0.13	0.3406	-0.41	0.6846	-1.5383	0.0668	NA	NA	NA	NA
74	ENSMUSG00000032398	Snapc5	-0.75	0	0.17	0.9127	1.0018	0.067	NA	NA	NA	NA
75	ENSMUSG00000000168	Dlat	0.48	0	0.08	0.9305	-0.3148	0.067	NA	NA	NA	NA
76	ENSMUSG00000040462	Os9	0.51	0	0.79	0.2759	-0.9181	0.067	NA	NA	0.6442	0.1957
77	ENSMUSG00000038416	Cdc16	0.22	0.0465	0.77	0.2023	0.4865	0.0685	NA	NA	NA	NA
78	ENSMUSG00000042644	Itpr3	0.47	0.0006	-0.21	0.8082	-0.6414	0.0686	0.54	0.7627	NA	NA
79	ENSMUSG00000054051	Ercc6	0.16	0.3813	-0.83	0.3341	-0.8417	0.0686	NA	NA	NA	NA
80	ENSMUSG00000027597	Ahcy	0.03	0.851	-0.57	0.254	-0.5236	0.0686	NA	NA	0.471	0.2634
81	ENSMUSG00000025873	Faf2	-0.19	0.1775	0.4	0.7735	0.6059	0.0698	NA	NA	NA	NA
82	ENSMUSG00000038510	Rpf2	0.11	0.3378	0.36	0.6255	0.8334	0.0708	NA	NA	0.0247	0.9554
83	ENSMUSG00000022387	Brd1	-0.9	0	-1.03	0.0682	1.3883	0.073	NA	NA	NA	NA
84	ENSMUSG00000075000	Nrbf2	-0.3	0.0367	0.43	0.6666	0.7751	0.073	NA	NA	NA	NA
85	ENSMUSG00000030403	Vasp	-0.9	0	-0.47	0.3759	0.4676	0.073	-0.18	0.9513	-0.6048	0.1905
86	ENSMUSG00000028948	Nol9	-0.29	0.0042	-0.9	0.0997	-0.587	0.073	NA	NA	NA	NA
87	ENSMUSG00000047221	Fam185a	0.17	0.2651	-0.31	0.7532	-0.5849	0.073	NA	NA	NA	NA
88	ENSMUSG00000004846	Plod3	0.95	0	-0.13	0.9185	-0.6853	0.073	NA	NA	NA	NA
89	ENSMUSG00000031021	Tmem9b	0.12	0.2395	0.49	0.6004	0.9442	0.0734	NA	NA	NA	NA
90	ENSMUSG00000005148	Klf5	0.03	0.929	-0.78	0.073	-0.7856	0.0739	-1.01	0.5761	0.0265	0.9581
91	ENSMUSG00000036057	Ptpn23	-0.07	0.844	0.82	0.1413	0.8729	0.0744	NA	NA	NA	NA
92	ENSMUSG00000021595	Nsun2	0.61	0	0.06	0.9583	-0.4922	0.0744	NA	NA	NA	NA
93	ENSMUSG00000045767	B230219D22Rik	-0.06	0.6104	0.56	0.4671	0.6488	0.0764	0.81	0.705	NA	NA
94	ENSMUSG00000020038	Cry1	-0.57	0.0153	0.29	0.8044	0.9726	0.0764	0.2	0.9431	NA	NA
95	ENSMUSG00000035329	Fbxo33	0.24	0.4493	0.3	0.8589	-0.7736	0.079	NA	NA	NA	NA
96	ENSMUSG00000021022	Ppp2r3c	-0.19	0.2707	0.45	0.653	0.7662	0.0806	NA	NA	NA	NA
97	ENSMUSG00000005683	Cs	0.49	0	-0.06	0.9493	-0.4759	0.0806	0.63	0.8328	0.5074	0.189
98	ENSMUSG00000030341	Tnfrsf1a	-1.01	0	-0.47	0.5712	0.7875	0.0806	-0.71	0.588	NA	NA
99	ENSMUSG00000045216	Hs6st1	-0.32	0.1353	0.39	0.6942	1.0005	0.081	NA	NA	NA	NA
100	ENSMUSG00000042305	Tmem183a	-0.49	0.0004	-0.34	0.7926	0.5835	0.0813	0.12	0.9702	NA	NA
101	ENSMUSG00000017615	Tnfaip1	-0.33	0.0071	0.13	0.9009	0.5006	0.0847	0.4	0.8776	NA	NA
102	ENSMUSG00000033068	Entpd6	-0.14	0.2255	-0.66	0.3685	-0.6038	0.0852	NA	NA	NA	NA
103	ENSMUSG00000030872	Gga2	1.07	0	0.82	0.1108	-0.4949	0.0857	0.84	NA	NA	NA
104	ENSMUSG00000030245	Golt1b	-0.18	0.1683	0.31	0.7989	0.508	0.0857	NA	NA	NA	NA
105	ENSMUSG00000041238	Rbbp8	0.7	0	4.43	0	-0.7597	0.0858	1.47	0.3972	NA	NA
106	ENSMUSG00000044496	2510039O18Rik	-0.44	0.0074	0.14	0.9134	0.6066	0.0859	NA	NA	NA	NA
107	ENSMUSG00000024410	Rmc1	-0.41	0.0966	0.06	0.9781	0.7602	0.0859	NA	NA	NA	NA
108	ENSMUSG00000020532	Acaca	-0.05	0.8541	0.36	0.8125	-0.7858	0.0911	NA	NA	NA	NA
109	ENSMUSG00000053289	Ddx10	0.42	0.0002	-0.11	0.9186	-0.4499	0.0925	NA	NA	NA	NA
110	ENSMUSG00000036835	Psenen	-0.66	0.0139	0	0.9999	0.8519	0.0926	0	0.9996	0.5007	0.2712
111	ENSMUSG00000019951	Uhrf1bp1l	0.51	0	0.12	0.9628	0.7616	0.0942	NA	NA	NA	NA
112	ENSMUSG00000043262	Uevld	-0.61	0.0002	-1.49	0.1192	-0.5368	0.0956	NA	NA	NA	NA
113	ENSMUSG00000095567	Noc2l	0.21	0.0453	-0.13	0.8946	-0.3827	0.0958	0.9	0.9274	-0.2281	0.6886
114	ENSMUSG00000066880	Zfp617	0.15	0.4824	0.19	0.8954	-0.6738	0.0958	NA	NA	NA	NA
115	ENSMUSG00000020922	Lsm12	-0.09	0.5227	0.39	0.6592	0.6752	0.097	NA	NA	0.0113	0.9787
116	ENSMUSG00000022724	Riox2	-0.07	0.6284	0.08	0.9547	-0.6974	0.0986	0.58	NA	NA	NA
117	ENSMUSG00000020390	Ube2b	-0.38	0.0002	0.12	0.9109	0.6405	0.0989	0.03	0.9942	0.3027	0.4492
118	ENSMUSG00000039910	Cited2	0.48	0.0888	-0.42	0.5305	-0.9557	0.0993	-0.46	0.8533	NA	NA
119	ENSMUSG00000031400	G6pdx	0.61	0	0.14	0.8504	-0.4129	0.1026	1.13	0.6878	0.4943	0.2639
120	ENSMUSG00000021286	Zfyve21	-1.07	0	0.09	0.962	1.1485	0.1026	NA	NA	NA	NA
121	ENSMUSG00000021400	Wrnip1	0.56	0.0009	-0.13	0.9111	-0.581	0.1026	NA	NA	NA	NA
122	ENSMUSG00000061414	Cracr2a	-1.91	0	-0.78	0.4141	1.5348	0.1043	NA	NA	NA	NA
123	ENSMUSG00000044763	Trmt10c	-0.4	0.001	0.1	0.9447	0.5468	0.1094	0.17	0.9571	NA	NA
124	ENSMUSG00000021273	Fdft1	-1.18	0	-0.46	0.5542	0.6993	0.1105	NA	NA	0.3396	0.3963
125	ENSMUSG00000041220	Elovl6	-0.55	0	-0.16	0.8666	0.4558	0.1105	1.37	0.5982	NA	NA
126	ENSMUSG00000024487	Yipf5	-0.06	0.6282	0.54	0.4748	0.6661	0.1105	NA	NA	NA	NA
127	ENSMUSG00000029512	Ulk1	-0.3	0.1537	-0.7	0.7178	-0.6244	0.1105	NA	NA	NA	NA
128	ENSMUSG00000069020	Urm1	-0.47	0.0007	0.09	0.9601	0.6431	0.1105	NA	NA	NA	NA
129	ENSMUSG00000032316	Clk3	-0.38	0.0026	-0.16	0.9151	1.301	0.1105	NA	NA	NA	NA
130	ENSMUSG00000027498	Cstf1	-0.04	0.8048	0.17	0.886	-0.524	0.1127	NA	NA	NA	NA
131	ENSMUSG00000021969	Zdhhc20	-0.17	0.2533	0.44	0.6233	0.7239	0.1127	NA	NA	0.2409	0.5352
132	ENSMUSG00000015363	Trabd	-0.9	0	-0.51	0.6793	0.9046	0.1132	NA	NA	NA	NA
133	ENSMUSG00000034994	Eef2	0.05	0.6079	-0.79	0.1729	-0.7812	0.1132	-0.11	0.9539	0.4939	0.236
134	ENSMUSG00000034274	Thoc5	0.37	0.0084	-0.11	0.9188	-0.3826	0.1132	NA	NA	NA	NA
135	ENSMUSG00000027536	Chmp4c	-0.52	0	0.17	0.8954	0.7525	0.1132	NA	NA	NA	NA
136	ENSMUSG00000029228	Lnx1	-0.7	0	-0.34	0.7648	0.8747	0.1134	NA	NA	NA	NA
137	ENSMUSG00000024312	Wdr46	0.54	0	0.32	0.7542	-0.5475	0.1135	NA	NA	NA	NA
138	ENSMUSG00000028405	Aco1	-0.4	0.0002	-0.95	0.0199	-0.4983	0.1154	-0.47	0.8696	NA	NA
139	ENSMUSG00000021928	Ebpl	-0.39	0.1018	0.51	0.6791	0.9873	0.1159	NA	NA	NA	NA
140	ENSMUSG00000039960	Rhou	-0.4	0.0005	0.25	0.8887	0.6123	0.1159	NA	NA	NA	NA
141	ENSMUSG00000026577	Blzf1	-0.34	0.0391	0.64	0.47	0.8387	0.1159	NA	NA	NA	NA
142	ENSMUSG00000030629	Zfand6	-0.14	0.3687	0.29	0.6833	0.6083	0.1159	1.54	0.5908	NA	NA
143	ENSMUSG00000048047	Zbtb33	0.06	0.7254	0.44	0.6039	0.9574	0.1159	0.54	NA	NA	NA
144	ENSMUSG00000025261	Huwe1	-0.11	0.2356	0.15	0.8817	-0.8813	0.1159	0.12	0.9484	NA	NA
145	ENSMUSG00000029860	Zyx	-0.81	0	-1.07	0.0229	0.8409	0.1161	NA	NA	NA	NA
146	ENSMUSG00000036181	Hist1h1c	1.54	0.0001	0.06	0.9507	-1.3081	0.117	NA	NA	0.5526	0.294
147	ENSMUSG00000034522	Zfp395	-1.03	0	0.07	0.9779	1.1378	0.1205	NA	NA	NA	NA
148	ENSMUSG00000040701	Ap1g2	-0.34	0.0493	-0.61	0.4518	-0.9511	0.1207	NA	NA	NA	NA
149	ENSMUSG00000040722	Scamp5	-0.12	0.1383	0.15	0.9012	0.6312	0.1209	-0.23	0.9387	NA	NA
150	ENSMUSG00000020075	Ddx21	0.26	0.0003	-0.27	0.7154	-0.4618	0.1209	NA	NA	0.8505	0.0556
151	ENSMUSG00000021242	Npc2	-0.05	0.7349	0.32	0.6716	0.4203	0.1212	NA	NA	0.1264	0.7802
152	ENSMUSG00000036499	Eea1	-0.01	0.9566	0.83	0.2426	-0.9494	0.1212	NA	NA	NA	NA
153	ENSMUSG00000019054	Fis1	-0.6	0	-0.09	0.9606	1.0918	0.1212	0.15	0.9634	0.3854	0.367
154	ENSMUSG00000063787	Chchd1	-0.25	0.1237	0.4	0.6945	0.8957	0.1218	NA	NA	NA	NA
155	ENSMUSG00000041278	Ttc1	0.3	0.0056	0.63	0.3534	0.4122	0.1218	NA	NA	NA	NA
156	ENSMUSG00000034278	Dnajc17	-0.56	0.0236	0.31	0.8131	0.9785	0.1224	NA	NA	NA	NA
157	ENSMUSG00000021519	Mterf3	-0.3	0.0771	0.23	0.8695	0.7236	0.1224	NA	NA	NA	NA
158	ENSMUSG00000098134	Rnf113a2	0.02	0.9153	0.51	0.6016	0.5367	0.1236	NA	NA	NA	NA
159	ENSMUSG00000064120	Mocs1	-1.05	0	-0.88	0.3085	-0.577	0.1264	NA	NA	NA	NA
160	ENSMUSG00000031993	Snx19	0.1	0.6384	0.35	0.8458	-0.8407	0.1269	NA	NA	NA	NA
161	ENSMUSG00000017776	Crk	-0.28	0.0003	-0.17	0.9022	0.6932	0.1269	0.2	0.9455	-0.2526	0.551
162	ENSMUSG00000062248	Cks2	0.07	0.7511	0.99	0.113	1.0257	0.1273	NA	NA	-0.0383	0.9206
163	ENSMUSG00000052040	Klf13	-0.96	0	-0.37	0.7728	0.9774	0.1281	-0.03	0.992	NA	NA
164	ENSMUSG00000089715	Cbx6	1.02	0.0123	1.55	0.0058	-1.5016	0.1281	NA	NA	NA	NA
165	ENSMUSG00000007050	Lsm2	-0.18	0.4263	0.34	0.7611	0.78	0.1281	0.35	0.9216	NA	NA
166	ENSMUSG00000006715	Gmnn	0.15	0.5704	0.17	0.8351	0.8368	0.1284	0.37	0.9406	NA	NA
167	ENSMUSG00000026229	Psmd1	0.4	0.0001	0.82	0.1833	-0.3222	0.1284	0.72	0.6797	0.1861	0.6246
168	ENSMUSG00000031434	Morc4	1.06	0	0.71	0.2237	-0.5882	0.1286	NA	NA	NA	NA
169	ENSMUSG00000015291	Gdi1	-0.28	0.3049	-0.38	0.6208	0.8443	0.1286	0.2	0.9563	-0.1607	0.7127
170	ENSMUSG00000031403	Dkc1	-0.05	0.8582	-0.33	0.7082	-0.5147	0.1286	NA	NA	NA	NA
171	ENSMUSG00000004356	Utp20	0.54	0	0.01	0.9922	-0.3942	0.1297	NA	NA	NA	NA
172	ENSMUSG00000023232	Serinc2	0.39	0.0003	0.73	0.07	0.3847	0.1297	NA	NA	0.4287	0.2827
173	ENSMUSG00000029475	Kdm2b	0	0.9969	-0.65	0.4235	-0.8262	0.1297	NA	NA	NA	NA
174	ENSMUSG00000028671	Gale	-0.51	0	-0.39	0.615	0.9904	0.1313	NA	NA	NA	NA
175	ENSMUSG00000047730	Fcgbp	-3.37	0	-2.09	0	1.3796	0.1313	NA	NA	0.3492	0.4138
176	ENSMUSG00000040021	Lats1	-0.4	0.0007	-0.08	0.9453	0.4638	0.1313	0.28	0.9268	NA	NA
177	ENSMUSG00000020372	Rack1	0.22	0.0086	-0.2	0.7758	-0.3672	0.1332	0.24	0.9249	0.3976	0.3324
178	ENSMUSG00000061374	Fiz1	-0.19	0.3187	-0.35	0.7636	-0.6263	0.1332	NA	NA	NA	NA
179	ENSMUSG00000054414	Slc30a7	-0.22	0.0295	0.15	0.8975	0.4571	0.1332	NA	NA	NA	NA
180	ENSMUSG00000027599	Armc1	0.07	0.7537	0.72	0.2689	0.6377	0.1332	1.19	0.6405	NA	NA
181	ENSMUSG00000062929	Cfl2	-0.04	0.8444	1.11	0.2467	1.1317	0.1365	NA	NA	NA	NA
182	ENSMUSG00000048175	Asb8	-0.4	0.0035	0.1	0.9525	0.5955	0.1396	NA	NA	NA	NA
183	ENSMUSG00000020581	Agr2	-4.34	0	-3.01	0	1.385	0.1406	NA	NA	NA	NA
184	ENSMUSG00000025138	Sirt7	-0.45	0.005	-0.33	0.7907	0.7109	0.1406	NA	NA	NA	NA
185	ENSMUSG00000045639	Zfp629	-0.93	0	-1.16	0.6094	0.8482	0.1406	NA	NA	NA	NA
186	ENSMUSG00000022026	Olfm4	-4.8	0	-2.44	0	2.4128	0.141	NA	NA	0.031	0.9361
187	ENSMUSG00000020451	Limk2	-0.67	0	-1.19	0.0021	-0.55	0.1411	0.85	NA	0.2744	0.5622
188	ENSMUSG00000042229	Rabif	-0.62	0	0.16	0.9256	0.7909	0.1411	NA	NA	NA	NA
189	ENSMUSG00000057554	Lgals8	-0.12	0.5205	0.55	0.6661	1.0069	0.1411	0.33	0.912	NA	NA
190	ENSMUSG00000021252	Erg28	-0.63	0	-0.26	0.7387	0.3802	0.1411	-0.03	0.9901	NA	NA
191	ENSMUSG00000020463	Ppp4r3b	-0.49	0	-1.42	0.1167	-0.6159	0.1448	-1.07	0.5082	NA	NA
192	ENSMUSG00000033400	Agl	0.55	0.0144	0.98	0.1694	-0.8367	0.1448	NA	NA	NA	NA
193	ENSMUSG00000047230	Cldn2	0.28	0.2304	-0.48	0.4556	-0.7296	0.1448	0.14	0.9728	-0.069	0.8659
194	ENSMUSG00000039431	Mtmr7	1	0	1.18	0.1031	-0.5126	0.1448	NA	NA	NA	NA
195	ENSMUSG00000027495	Fam210b	-0.04	0.8625	0.68	0.4844	0.8225	0.1449	NA	NA	NA	NA
196	ENSMUSG00000008859	Rala	-0.25	0.1563	0.19	0.8422	0.6459	0.1449	0.32	0.9143	-0.2993	0.4316
197	ENSMUSG00000067722	BC003965	-0.2	0.2026	0.71	0.4716	1.0171	0.1449	NA	NA	NA	NA
198	ENSMUSG00000026626	Ppp2r5a	0.02	0.9224	0.1	0.9478	0.4351	0.1449	-0.45	0.8611	NA	NA
199	ENSMUSG00000035765	Dym	0.68	0	0.29	0.77	-0.5707	0.1449	1.33	NA	NA	NA
200	ENSMUSG00000069910	Spdl1	0.09	0.7717	-0.5	0.5571	-0.6736	0.1449	NA	NA	NA	NA
201	ENSMUSG00000037722	Gnpnat1	-0.66	0	-0.01	0.9949	0.9035	0.1449	NA	NA	NA	NA
202	ENSMUSG00000020755	Sap30bp	-0.12	0.5573	0.37	0.6436	0.5636	0.1449	NA	NA	NA	NA
203	ENSMUSG00000037822	Smim14	-0.48	0.0493	0.74	0.4976	1.4365	0.1449	NA	NA	NA	NA
204	ENSMUSG00000032294	Pkm	0.6	0	0.1	0.9118	-0.4842	0.1455	0.95	0.3225	0.6982	0.081
205	ENSMUSG00000029250	Polr2b	0.64	0	0.23	0.7451	-0.3565	0.1455	0.67	0.8119	0.2063	0.5953
206	ENSMUSG00000026356	Dars	0.27	0.0242	-0.19	0.8114	-0.3882	0.1455	0.16	0.9627	NA	NA
207	ENSMUSG00000028622	Mrpl37	-0.14	0.1626	0.25	0.7847	0.4701	0.1455	0.37	0.9156	NA	NA
208	ENSMUSG00000038393	Txnip	0.71	0.0223	0.19	0.8082	-0.9923	0.1469	1.38	0.0398	0.8926	0.036
209	ENSMUSG00000017057	Il13ra1	-0.53	0.0281	0.36	0.7695	0.9353	0.1499	NA	NA	NA	NA
210	ENSMUSG00000071533	Pcnp	-0.01	0.9653	0.37	0.6901	0.6186	0.15	NA	NA	0.3287	0.3969
211	ENSMUSG00000024422	Dhx16	-0.6	0.0083	0.11	0.9452	-0.5168	0.15	NA	NA	NA	NA
212	ENSMUSG00000054342	Kcnn4	-1.25	0	-1.69	0.0045	-0.9406	0.1505	NA	NA	NA	NA
213	ENSMUSG00000000958	Slc7a7	0.15	0.2148	-0.05	0.9817	-0.9003	0.1512	0.19	0.9753	NA	NA
214	ENSMUSG00000023940	Sgo1	0.05	0.9006	-0.84	0.3315	-0.8609	0.1512	NA	NA	NA	NA
215	ENSMUSG00000046027	Stard5	-1.1	0	-0.35	0.7871	0.866	0.1515	NA	NA	NA	NA
216	ENSMUSG00000031729	Ist1	-0.61	0	-0.16	0.8611	0.5301	0.1515	NA	NA	NA	NA
217	ENSMUSG00000024187	Fam234a	0.11	0.5715	-0.43	0.626	-0.8202	0.1521	0.56	0.7893	NA	NA
218	ENSMUSG00000020430	Pes1	0.38	0	0.07	0.9425	-0.2474	0.1521	0.97	NA	1.0532	0.0203
219	ENSMUSG00000032320	Rcn2	0.81	0	1.21	0.0088	0.4781	0.1521	NA	NA	NA	NA
220	ENSMUSG00000013701	Timm23	0.03	0.8522	1.48	0.7126	1.083	0.1521	1.02	0.5785	0.0135	0.9725
221	ENSMUSG00000072082	Ccnf	0.39	0.166	-0.49	0.6107	-0.7864	0.1522	NA	NA	NA	NA
222	ENSMUSG00000022635	Zcrb1	0.01	0.9595	0.99	0.2481	1.0013	0.1524	NA	NA	NA	NA
223	ENSMUSG00000004451	Ralb	-0.35	0.0009	-0.05	0.9776	0.574	0.1538	NA	NA	NA	NA
224	ENSMUSG00000001424	Snd1	0.7	0.0001	0.2	0.7993	-0.4606	0.1538	0.98	0.3043	-0.1136	0.8037
225	ENSMUSG00000049300	Prmt6	0.45	0.1452	-0.36	0.8155	-1.1012	0.1538	NA	NA	NA	NA
226	ENSMUSG00000079470	Utp14b	-0.96	0	0.05	0.9793	1.1393	0.1538	-0.13	0.9556	NA	NA
227	ENSMUSG00000021669	Col4a3bp	-0.83	0	-0.52	0.4224	0.4096	0.1548	NA	NA	NA	NA
228	ENSMUSG00000093930	Hmgcs1	-1.22	0	-0.84	0.0391	1.6957	0.1549	0	0.9997	0.6271	0.1464
229	ENSMUSG00000032312	Csk	-0.28	0.0368	0.19	0.8669	0.5212	0.1562	-0.25	0.9064	NA	NA
230	ENSMUSG00000025980	Hspd1	-0.08	0.6001	-0.52	0.175	-0.3553	0.1562	0.68	0.8384	0.1898	0.6307
231	ENSMUSG00000023089	Ndufa5	0.07	0.7866	0.79	0.191	1.1798	0.1562	NA	NA	0.2084	0.6295
232	ENSMUSG00000024998	Plce1	-0.18	0.4261	-0.64	0.4343	-0.7014	0.1562	NA	NA	NA	NA
233	ENSMUSG00000023990	Tfeb	-0.21	0.5312	-0.24	0.8517	-2.1045	0.1564	NA	NA	NA	NA
234	ENSMUSG00000030751	Psma1	0.1	0.558	0.27	0.6898	0.449	0.1572	NA	NA	0.2301	0.5676
235	ENSMUSG00000009090	Ap1b1	-0.01	0.8993	-0.56	0.2936	-0.4853	0.1572	-0.38	0.8345	NA	NA
236	ENSMUSG00000033319	Fem1c	-0.28	0.0614	0.15	0.888	0.4833	0.159	0.21	0.9364	NA	NA
237	ENSMUSG00000031143	Ccdc22	0.76	0	0.32	0.7447	-0.3649	0.159	NA	NA	NA	NA
238	ENSMUSG00000026313	Hdac4	-0.14	0.3746	-0.05	0.9798	-0.4736	0.159	NA	NA	NA	NA
239	ENSMUSG00000060279	Ap2a1	0.72	0	-0.6	0.5663	-0.44	0.159	NA	NA	0.0065	0.9869
240	ENSMUSG00000025337	Sbds	-1.05	0	-0.59	0.2753	0.6296	0.1591	NA	NA	NA	NA
241	ENSMUSG00000000385	Tmprss2	-1.12	0	-0.66	0.2574	0.4639	0.1608	NA	NA	NA	NA
242	ENSMUSG00000030929	Eri2	0.3	0.115	-0.42	0.7598	-0.894	0.1614	NA	NA	NA	NA
243	ENSMUSG00000015757	Ppil4	-0.48	0	0.01	0.9956	0.6409	0.1614	NA	NA	NA	NA
244	ENSMUSG00000053012	Krcc1	-0.35	0.1928	-0.92	0.2563	-0.9381	0.1617	-0.08	0.9798	NA	NA
245	ENSMUSG00000029048	Rer1	-0.1	0.3046	0.53	0.4825	0.6833	0.1623	NA	NA	NA	NA
246	ENSMUSG00000055531	Cpsf6	-0.13	0.4687	-0.48	0.5984	1.1703	0.1628	NA	NA	NA	NA
247	ENSMUSG00000047459	Dynlrb1	0.26	0.15	0.99	0.0749	0.9303	0.1632	NA	NA	0.468	0.2362
248	ENSMUSG00000094103	1700047I17Rik2	-0.2	0.4138	0.59	0.6123	0.8639	0.1645	NA	NA	NA	NA
249	ENSMUSG00000030662	Ipo5	0.33	0.0116	-0.21	0.8114	-0.4663	0.1645	NA	NA	-0.2513	0.5976
250	ENSMUSG00000029467	Atp2a2	-0.25	0.0001	-0.56	0.23	-0.3197	0.1661	-0.23	0.9422	NA	NA
251	ENSMUSG00000056899	Immp2l	0.19	0.2546	0.65	0.4348	0.527	0.1661	NA	NA	NA	NA
252	ENSMUSG00000113949	Scamp4	-0.69	0	-0.21	0.8418	0.5665	0.1661	NA	NA	NA	NA
253	ENSMUSG00000054226	Tprkb	-0.78	0	-0.42	0.6791	0.7157	0.1661	-2.09	0.0512	NA	NA
254	ENSMUSG00000034255	Arhgap27	-1.74	0	-0.9	0.1392	0.7612	0.1661	NA	NA	NA	NA
255	ENSMUSG00000027905	Ddx20	-0.19	0.1626	-0.22	0.8576	0.4862	0.1661	NA	NA	NA	NA
256	ENSMUSG00000035007	Rundc1	-0.74	0.0017	0.03	0.9894	0.8373	0.1661	NA	NA	NA	NA
257	ENSMUSG00000022770	Dlg1	-0.17	0.0394	-2.04	0.0433	0.3687	0.1697	-0.08	0.9869	NA	NA
258	ENSMUSG00000021244	Ylpm1	0.03	0.8354	0.1	0.9576	-0.9045	0.1697	NA	NA	NA	NA
259	ENSMUSG00000002804	Nudt14	-0.22	0.2627	0.13	0.9269	0.734	0.1706	NA	NA	NA	NA
260	ENSMUSG00000023066	Rttn	0.43	0.1784	0.65	0.6469	-0.9158	0.1706	NA	NA	NA	NA
261	ENSMUSG00000056708	Ier5	-0.42	0.0037	-0.95	0.0507	-0.5366	0.1714	-0.21	0.9489	NA	NA
262	ENSMUSG00000044340	Phlpp1	0.1	0.7604	-0.86	0.2513	-0.8693	0.1735	NA	NA	NA	NA
263	ENSMUSG00000042737	Dpm3	-0.18	0.3804	0.51	0.4729	0.7877	0.174	NA	NA	NA	NA
264	ENSMUSG00000022385	Gtse1	0.37	0.0057	-0.13	0.8954	-0.3995	0.174	NA	NA	NA	NA
265	ENSMUSG00000027893	Ahcyl1	0.17	0.2192	0.15	0.8781	-0.3046	0.1742	0.4	0.8227	-0.1619	0.689
266	ENSMUSG00000026675	Hsd17b7	-0.77	0	-0.13	0.9312	1.1547	0.1745	NA	NA	NA	NA
267	ENSMUSG00000028639	Ybx1	0.19	0.1795	-0.3	0.6455	-0.4643	0.1764	1.17	0.6188	NA	NA
268	ENSMUSG00000034083	Ccdc174	-0.22	0.1635	0.89	0.2542	0.7069	0.1772	NA	NA	NA	NA
269	ENSMUSG00000048707	Tprn	-1.29	0	-0.76	0.208	0.6338	0.1787	NA	NA	NA	NA
270	ENSMUSG00000006998	Psmd2	0.64	0	0.61	0.2623	-0.4075	0.1787	NA	NA	0.6458	0.173
271	ENSMUSG00000019362	D8Ertd738e	0.38	0.0006	1.28	0.014	0.9998	0.179	NA	NA	-0.7002	0.0947
272	ENSMUSG00000101892	9130401M01Rik	0.46	0.0817	0.34	0.8363	-0.5119	0.1828	NA	NA	NA	NA
273	ENSMUSG00000027828	Ssr3	0.07	0.4001	0.37	0.6058	0.3818	0.1829	NA	NA	-0.1144	0.7954
274	ENSMUSG00000021340	Gpld1	0.07	0.8232	0.99	0.3452	1.011	0.1829	NA	NA	NA	NA
275	ENSMUSG00000032977	Fam207a	-0.39	0.0006	-0.08	0.9589	0.5406	0.1848	NA	NA	NA	NA
276	ENSMUSG00000022849	Hspbap1	1.05	0	0.35	0.7899	-0.7566	0.1855	NA	NA	NA	NA
277	ENSMUSG00000031513	Leprotl1	0.02	0.887	0.5	0.5617	0.5419	0.1865	NA	NA	NA	NA
278	ENSMUSG00000063229	Ldha	0.11	0.6147	-0.44	0.341	-0.4924	0.187	0.64	0.7847	0.6372	0.1154
279	ENSMUSG00000021948	Prkcd	-0.55	0.0006	-0.08	0.9516	0.5332	0.1875	NA	NA	NA	NA
280	ENSMUSG00000030822	Prr14	-0.94	0	0.4	0.759	0.6392	0.1875	-0.47	0.8964	NA	NA
281	ENSMUSG00000037270	4932438A13Rik	0.05	0.7722	0.23	0.8926	-0.8515	0.1875	NA	NA	NA	NA
282	ENSMUSG00000023944	Hsp90ab1	0.3	0.0278	-0.29	0.6951	-0.4477	0.1875	0.47	0.7502	0.8884	0.0358
283	ENSMUSG00000034189	Hsdl1	-0.59	0.0502	0.64	0.5633	0.6981	0.1875	NA	NA	NA	NA
284	ENSMUSG00000062762	Ei24	0.18	0.066	-0.29	0.8082	0.6917	0.1875	1.82	0.3605	NA	NA
285	ENSMUSG00000047215	Rpl9	-0.16	0.154	-0.29	0.6666	1.1827	0.1875	NA	NA	0.4871	0.2379
286	ENSMUSG00000026622	Nek2	0.25	0.3575	-0.44	0.5237	-0.6416	0.189	NA	NA	NA	NA
287	ENSMUSG00000044224	Dnajc21	-0.42	0.0004	-0.03	0.9855	0.4868	0.1898	NA	NA	NA	NA
288	ENSMUSG00000009563	Tor2a	-0.08	0.4654	0.28	0.8944	0.8276	0.1898	NA	NA	NA	NA
289	ENSMUSG00000079555	Haus3	-0.15	0.4096	-0.56	0.6069	-0.4456	0.1898	NA	NA	NA	NA
290	ENSMUSG00000032553	Srprb	0.02	0.88	0.26	0.7707	0.345	0.1898	NA	NA	NA	NA
291	ENSMUSG00000034998	Foxn2	-0.55	0	-0.31	0.7693	0.4179	0.1912	NA	NA	NA	NA
292	ENSMUSG00000058385	Hist1h2bg	2.12	0.022	-0.28	0.8504	-2.1723	0.1912	NA	NA	0.2602	0.5109
293	ENSMUSG00000034509	Mad2l1bp	-0.7	0	-0.18	0.9112	0.6839	0.1912	NA	NA	NA	NA
294	ENSMUSG00000024120	Lrpprc	0.81	0.0001	-0.11	0.9356	-0.6368	0.1912	NA	NA	NA	NA
295	ENSMUSG00000021190	Lgmn	2.55	0	1.85	0.0001	-0.8714	0.1912	NA	NA	NA	NA
296	ENSMUSG00000027108	Ola1	0.53	0.0001	0.26	0.7259	-0.3429	0.1912	NA	NA	1.065	0.0126
297	ENSMUSG00000003382	Etv3	-0.96	0	-0.72	0.4016	0.5812	0.1912	NA	NA	NA	NA
298	ENSMUSG00000021361	Tmem14c	0.08	0.5108	0.54	0.4008	0.5508	0.1912	0.43	0.8635	0.1648	0.6726
299	ENSMUSG00000027679	Dnajc19	0.01	0.9764	0.6	0.6215	1.1314	0.1912	0.34	0.9248	NA	NA
300	ENSMUSG00000048546	Tob2	-0.93	0	0.25	0.8916	0.7333	0.1912	-0.24	0.942	NA	NA
301	ENSMUSG00000001995	Sipa1l2	-0.46	0.0018	-0.94	0.3096	-0.5617	0.1912	NA	NA	NA	NA
302	ENSMUSG00000023923	Tbc1d5	-0.54	0	-0.38	0.6736	0.4881	0.1912	NA	NA	NA	NA
303	ENSMUSG00000038023	Atp6v0a2	-0.86	0	-1.09	0.2339	0.4414	0.1912	NA	NA	NA	NA
304	ENSMUSG00000022867	Usp25	0.2	0.0311	-0.32	0.7248	-0.505	0.1912	-0.06	0.9854	NA	NA
305	ENSMUSG00000033735	Spr	-0.69	0	-0.49	0.3839	0.3555	0.1912	NA	NA	NA	NA
306	ENSMUSG00000043998	Mgat2	-0.29	0.0423	-0.06	0.9776	0.5807	0.1912	-0.46	0.8648	NA	NA
307	ENSMUSG00000054808	Actn4	-0.17	0.1048	-0.49	0.2539	-0.3772	0.1912	-0.08	0.9815	0.5902	0.183
308	ENSMUSG00000003234	Abcf3	-0.18	0.1966	0.36	0.6789	-0.5343	0.1912	NA	NA	NA	NA
309	ENSMUSG00000022822	Abcc5	0.84	0.0019	0.91	0.4837	-0.7962	0.1912	NA	NA	NA	NA
310	ENSMUSG00000003051	Elf3	0.39	0.0168	-0.04	0.978	-0.5166	0.1912	0.63	0.7902	0.7259	0.0795
311	ENSMUSG00000049421	Zfp260	-0.15	0.5459	0.39	0.7175	0.693	0.1912	0.35	0.8855	NA	NA
312	ENSMUSG00000031590	Frg1	-0.17	0.1438	0.15	0.8792	0.3713	0.1912	NA	NA	NA	NA
313	ENSMUSG00000021028	Mbip	-0.59	0.0008	0.6	0.6587	0.6101	0.1912	NA	NA	NA	NA
314	ENSMUSG00000031627	Irf2	-0.79	0	-1.42	0.0056	-0.5369	0.1912	-0.61	0.7553	NA	NA
315	ENSMUSG00000060657	Marf1	-0.4	0.0005	-0.22	0.8768	-0.4725	0.1926	NA	NA	NA	NA
316	ENSMUSG00000027799	Nbea	1.19	0	0.52	0.5104	-0.6492	0.1926	NA	NA	NA	NA
317	ENSMUSG00000032246	Calml4	-0.64	0.0092	-0.27	0.793	0.7593	0.1926	0.88	NA	NA	NA
318	ENSMUSG00000051391	Ywhag	0.31	0.0342	0.12	0.9161	-0.8992	0.1926	0.24	0.9385	0.1788	0.6484
319	ENSMUSG00000020649	Rrm2	1.17	0	0.34	0.5859	-0.6417	0.1926	NA	NA	0.46	0.3155
320	ENSMUSG00000024313	Mep1b	-1.22	0.0006	-2.44	0.0001	-1.394	0.1926	NA	NA	NA	NA
321	ENSMUSG00000073838	Tufm	0.54	0	0.11	0.903	-0.391	0.1926	NA	NA	0.1656	0.6876
322	ENSMUSG00000038816	Ctnnal1	-0.13	0.441	0.65	0.4039	0.7357	0.1926	NA	NA	NA	NA
323	ENSMUSG00000002103	Acp2	-0.16	0.2099	0.05	0.9788	0.4883	0.1939	NA	NA	NA	NA
324	ENSMUSG00000035049	Rrp12	0.74	0.0056	0.03	0.9836	-0.6744	0.1939	1.26	NA	NA	NA
325	ENSMUSG00000005672	Kit	-2.55	0	-1.29	0.1192	1.0469	0.1943	NA	NA	NA	NA
326	ENSMUSG00000109336	Samd4b	0.35	0.0252	-0.22	0.8969	0.8911	0.1945	1.22	0.5617	NA	NA
327	ENSMUSG00000028277	Ube2j1	-0.07	0.682	0.13	0.9015	0.5901	0.1962	NA	NA	NA	NA
328	ENSMUSG00000002477	Snrpd1	-0.06	0.6876	0.53	0.4211	0.3835	0.1962	0.89	0.6363	-0.0317	0.9361
329	ENSMUSG00000022809	Nr1i2	-1.01	0	-0.55	0.6323	0.8443	0.1962	-1.48	0.28	NA	NA
330	ENSMUSG00000023830	Igf2r	1.68	0	1.01	0.0462	-0.6138	0.1962	2.5	0.1593	NA	NA
331	ENSMUSG00000045314	Sowahb	-0.57	0.0008	-0.04	0.987	0.5491	0.1962	NA	NA	NA	NA
332	ENSMUSG00000005320	Fgfr4	1.49	0	0.68	0.3977	-0.77	0.1962	NA	NA	NA	NA
333	ENSMUSG00000021944	Gata4	-0.22	0.0932	-0.24	0.7802	0.4803	0.1962	-0.4	0.819	0.0509	0.8967
334	ENSMUSG00000005374	Tbl2	-0.26	0.0056	0.41	0.6338	0.5156	0.198	NA	NA	NA	NA
335	ENSMUSG00000004056	Akt2	0.33	0.0102	-0.37	0.734	-0.4727	0.198	NA	NA	NA	NA
336	ENSMUSG00000026615	Eprs	0.19	0.2539	0.15	0.8874	-0.6166	0.198	0.96	0.8076	0.5797	0.1814
337	ENSMUSG00000001098	Kctd10	-0.86	0	-0.69	0.2628	0.9245	0.1997	NA	NA	NA	NA
338	ENSMUSG00000037257	Aagab	0.25	0.0898	0.35	0.7005	0.3964	0.1997	NA	NA	NA	NA
339	ENSMUSG00000002393	Nr2f6	-0.57	0.0191	-0.09	0.9615	0.8129	0.2013	-0.41	0.8635	NA	NA
340	ENSMUSG00000001247	Lsr	-0.07	0.6869	0.28	0.6588	0.5055	0.2013	-0.28	0.8611	NA	NA
341	ENSMUSG00000018433	Nol11	0.2	0.0104	-0.01	0.996	0.4284	0.2031	NA	NA	NA	NA
342	ENSMUSG00000008958	Vps72	-0.39	0.0002	-0.17	0.8488	0.3011	0.2031	NA	NA	NA	NA
343	ENSMUSG00000032393	Dpp8	0.4	0	0.01	0.9956	-0.383	0.2031	0.33	0.8544	NA	NA
344	ENSMUSG00000046873	Mbtps2	0.65	0.0086	0.53	0.5077	-0.5167	0.2031	NA	NA	NA	NA
345	ENSMUSG00000027668	Mfn1	0.39	0.0005	0.14	0.9009	-0.4113	0.2031	0.42	0.8974	NA	NA
346	ENSMUSG00000028191	Bcl10	-0.11	0.4953	0.43	0.6469	0.5816	0.2031	NA	NA	NA	NA
347	ENSMUSG00000020525	Ppm1d	-0.22	0.077	-0.42	0.7154	-0.364	0.2031	NA	NA	NA	NA
348	ENSMUSG00000022905	Kpna1	0.22	0.0062	-0.17	0.8522	-0.3043	0.2038	NA	NA	NA	NA
349	ENSMUSG00000031314	Taf1	0.04	0.8069	0.06	0.9745	1.1655	0.2041	NA	NA	NA	NA
350	ENSMUSG00000027439	Gzf1	-0.33	0.0807	0.55	0.5945	0.6033	0.2051	NA	NA	NA	NA
351	ENSMUSG00000037278	Tmem97	-0.1	0.3577	0.2	0.8082	0.381	0.2072	NA	NA	-0.4251	0.4543
352	ENSMUSG00000052565	Hist1h1d	2.59	NA	-0.11	0.9135	-2.6673	0.2072	NA	NA	0.4823	0.2423
353	ENSMUSG00000031349	Nsdhl	-0.4	0.034	0.1	0.922	0.522	0.2073	0.71	0.7944	NA	NA
354	ENSMUSG00000028854	Slc9a1	-0.23	0.3327	0.36	0.6686	0.5165	0.2073	0.7	0.5842	NA	NA
355	ENSMUSG00000027288	Zfp106	0.46	0	-0.14	0.9009	-0.452	0.208	NA	NA	-0.0747	0.8601
356	ENSMUSG00000060036	Rpl3	-0.03	0.8442	-0.77	0.1337	-0.6781	0.2091	NA	NA	0.5131	0.2126
357	ENSMUSG00000027170	Eif3m	0.22	0.0213	-0.09	0.9305	-0.3896	0.2097	NA	NA	0.4955	0.25
358	ENSMUSG00000028696	Ipp	0.58	0.0004	0.02	0.9902	-0.5139	0.211	NA	NA	NA	NA
359	ENSMUSG00000027006	Dnajc10	0.02	0.9491	0.43	0.5002	0.498	0.2123	0.19	0.9571	NA	NA
360	ENSMUSG00000010358	Ifi35	-0.31	0.4799	-0.08	0.9745	-0.8945	0.2123	NA	NA	NA	NA
361	ENSMUSG00000039834	Zfp335	-0.19	0.1487	-0.89	0.3702	-0.8338	0.2133	NA	NA	NA	NA
362	ENSMUSG00000038240	Pdss2	0.01	0.9826	-0.25	0.8547	-0.677	0.2158	NA	NA	NA	NA
363	ENSMUSG00000041112	Elmo1	1.04	0.0013	0.24	0.8623	-0.7701	0.2158	NA	NA	NA	NA
364	ENSMUSG00000038894	Irs2	-0.38	0.2731	-1.18	0.1031	-0.7139	0.2158	NA	NA	NA	NA
365	ENSMUSG00000001983	Taco1	0.31	0.0063	-0.39	0.6836	-0.6826	0.2165	NA	NA	NA	NA
366	ENSMUSG00000032481	Smarcc1	0.17	0.3646	0.03	0.978	-1.0631	0.2165	NA	NA	NA	NA
367	ENSMUSG00000058290	Espl1	0.36	0.1303	0.16	0.8838	-1.2246	0.2165	NA	NA	NA	NA
368	ENSMUSG00000031209	Heph	-0.38	0.0099	-0.69	0.2901	-0.6029	0.2171	-0.03	0.992	NA	NA
369	ENSMUSG00000027405	Nop56	0	0.9959	-0.4	0.7073	-0.5555	0.2171	NA	NA	0.4573	0.2907
370	ENSMUSG00000021285	Ppp1r13b	-0.9	0	-0.43	0.5721	0.6169	0.2178	NA	NA	NA	NA
371	ENSMUSG00000061032	Rrp1	0.29	0.0008	-0.06	0.9601	-0.4286	0.2178	NA	NA	0.4473	0.311
372	ENSMUSG00000046598	Bdh1	0.35	0.0927	-0.23	0.835	-0.7152	0.2178	0.4	0.8195	0.4235	0.3223
373	ENSMUSG00000027746	Ufm1	0.02	0.8827	0.67	0.356	0.6245	0.2181	NA	NA	NA	NA
374	ENSMUSG00000059040	Eno1b	0.67	0	0.18	0.7915	-0.5672	0.2187	NA	NA	0.6026	0.1314
375	ENSMUSG00000000441	Raf1	-0.4	0.0001	-1.63	0.0024	-0.4572	0.219	-0.73	0.6842	NA	NA
376	ENSMUSG00000015214	Mtmr1	0.37	0.0235	-0.26	0.8792	-0.6135	0.219	NA	NA	NA	NA
377	ENSMUSG00000039202	Abhd2	-0.97	0	-0.32	0.7379	0.6179	0.219	0.32	0.882	NA	NA
378	ENSMUSG00000040128	Pnrc1	0.02	0.9358	-0.43	0.5269	-0.4033	0.2202	NA	NA	NA	NA
379	ENSMUSG00000074227	Spint2	-0.5	0	-0.15	0.8439	0.3977	0.2202	0.12	0.9608	0.0974	0.8068
380	ENSMUSG00000020929	Eftud2	0.5	0.0006	-0.32	0.7089	-0.4864	0.2217	NA	NA	0.3835	0.3483
381	ENSMUSG00000021235	Coq6	-0.07	0.6451	0.25	0.8479	-0.5461	0.2219	NA	NA	NA	NA
382	ENSMUSG00000038759	Nup205	0.27	0.1756	0.18	0.8792	-0.6685	0.222	NA	NA	NA	NA
383	ENSMUSG00000035929	H2-Q4	-0.08	0.8101	0.66	0.5783	0.7859	0.223	NA	NA	NA	NA
384	ENSMUSG00000021951	Eef1akmt1	0.16	0.4886	0.71	0.3802	0.6492	0.223	NA	NA	NA	NA
385	ENSMUSG00000019961	Tmpo	-0.04	0.8836	-0.15	0.8942	-0.5886	0.223	0.44	0.8532	NA	NA
386	ENSMUSG00000002658	Gtf2f1	0.06	0.6426	-0.34	0.6541	-0.3902	0.223	0.85	0.6101	NA	NA
387	ENSMUSG00000073616	Cops9	0.74	0	2.16	0.0028	1.5956	0.223	NA	NA	0.8181	0.0868
388	ENSMUSG00000041629	Fam104a	-0.28	0.1491	0.59	0.6399	0.9968	0.223	NA	NA	NA	NA
389	ENSMUSG00000090247	Bloc1s1	-0.34	0.0135	0.82	0.4565	0.5282	0.223	NA	NA	0.6914	0.0936
390	ENSMUSG00000028857	Tmem222	-0.36	0.0003	0.79	0.6348	0.7019	0.223	NA	NA	NA	NA
391	ENSMUSG00000039275	Foxk2	-0.08	0.7769	0.53	0.6399	0.6174	0.223	NA	NA	NA	NA
392	ENSMUSG00000030861	Acadsb	-0.53	0.0591	-0.4	0.7021	0.7901	0.223	NA	NA	NA	NA
393	ENSMUSG00000026683	Nuf2	0.47	0.0374	-0.06	0.9705	-0.6082	0.223	0.98	0.5831	NA	NA
394	ENSMUSG00000033021	Gmppa	0.18	0.2577	0.08	0.9521	0.5584	0.223	0.51	0.8686	NA	NA
395	ENSMUSG00000039633	Lonrf1	-0.51	0.0113	0	0.9992	0.566	0.223	NA	NA	NA	NA
396	ENSMUSG00000074093	Svip	-1.06	0	0.01	0.9953	0.7311	0.223	NA	NA	NA	NA
397	ENSMUSG00000029687	Ezh2	0.46	0.0459	0.48	0.5083	-1.166	0.223	-0.01	0.9996	NA	NA
398	ENSMUSG00000039414	Heatr5b	0.5	0.0109	0.17	0.8608	-0.5528	0.223	NA	NA	NA	NA
399	ENSMUSG00000004044	Cavin1	2.41	0	1.31	0.0379	-1.0381	0.2236	NA	NA	NA	NA
400	ENSMUSG00000025733	Rhot2	0.07	0.6739	-0.25	0.8504	-0.5821	0.2238	NA	NA	NA	NA
401	ENSMUSG00000039046	Usp6nl	-0.28	0.0017	-0.19	0.8792	0.5794	0.2239	NA	NA	NA	NA
402	ENSMUSG00000031161	Hdac6	0.55	0	0.72	0.427	-0.6394	0.2252	NA	NA	NA	NA
403	ENSMUSG00000026627	Tmem206	0.49	0.1416	1.18	0.1342	0.684	0.2258	NA	NA	NA	NA
404	ENSMUSG00000030770	Parva	-0.89	0.0013	-0.64	0.2878	0.9707	0.2258	NA	NA	NA	NA
405	ENSMUSG00000028788	Ptp4a2	-0.18	0.1378	0	0.9992	0.47	0.2267	-0.14	0.9187	NA	NA
406	ENSMUSG00000027472	Pdrg1	0	0.9974	0.38	0.7355	0.6473	0.2267	NA	NA	NA	NA
407	ENSMUSG00000001285	Myg1	0.57	0.0008	0.26	0.7825	-0.4957	0.2273	NA	NA	NA	NA
408	ENSMUSG00000047648	Fbxo30	-0.46	0.0011	0.03	0.9844	0.4447	0.229	NA	NA	NA	NA
409	ENSMUSG00000027712	Anxa5	0.98	0	1.47	0.0005	0.5986	0.229	NA	NA	NA	NA
410	ENSMUSG00000070002	Ell	-1.14	0	-0.39	0.7672	0.8813	0.2295	NA	NA	NA	NA
411	ENSMUSG00000037706	Cd81	0.96	0	0.55	0.1896	-0.352	0.2295	1.15	0.1893	0.2464	0.5327
412	ENSMUSG00000035933	Cog5	0.18	0.0688	0.38	0.9351	-0.4109	0.2302	NA	NA	NA	NA
413	ENSMUSG00000033213	AA467197	-1.54	0	-0.57	0.6105	0.9943	0.2302	NA	NA	NA	NA
414	ENSMUSG00000036932	Aifm1	0.56	0	0.13	0.883	-0.3461	0.2302	NA	NA	0.468	0.2299
415	ENSMUSG00000020738	Sumo2	0.01	0.9377	0.35	0.6107	0.7604	0.2302	1.35	0.2633	0.1454	0.7161
416	ENSMUSG00000026767	Mindy3	0.48	0.0003	1.95	0.0268	-0.619	0.2302	NA	NA	NA	NA
417	ENSMUSG00000038387	Rras	0.17	0.5206	0.92	0.2504	0.852	0.231	NA	NA	NA	NA
418	ENSMUSG00000059923	Grb2	-0.07	0.6463	-0.11	0.9305	0.529	0.231	0.07	0.9773	NA	NA
419	ENSMUSG00000039427	Alg1	1.28	0	0.83	0.2346	-0.833	0.231	NA	NA	NA	NA
420	ENSMUSG00000040033	Stat2	-0.87	0	-0.17	0.9286	0.6447	0.231	NA	NA	NA	NA
421	ENSMUSG00000018377	Vezf1	-0.55	0	-0.04	0.9782	0.6927	0.231	NA	NA	NA	NA
422	ENSMUSG00000021236	Entpd5	0.34	0.339	-0.75	0.503	-1.4414	0.231	NA	NA	NA	NA
423	ENSMUSG00000040236	Trappc5	-0.46	0.0245	0.09	0.9587	1.1207	0.231	NA	NA	0.1916	0.6469
424	ENSMUSG00000001270	Ckb	1	0	0.36	0.6399	-0.5802	0.2312	1.86	0.3985	0.636	0.12
425	ENSMUSG00000019891	Dcbld1	-0.06	0.6919	0.35	0.7125	0.5927	0.2322	NA	NA	NA	NA
426	ENSMUSG00000026638	Irf6	-0.86	0	-0.58	0.2968	0.3761	0.2322	-0.94	0.6887	NA	NA
427	ENSMUSG00000056310	Tyw1	0.37	0.0465	0.33	0.7967	-0.3745	0.2322	NA	NA	NA	NA
428	ENSMUSG00000020495	Smg8	-0.43	0.0711	-0.01	0.9971	0.4836	0.2322	NA	NA	NA	NA
429	ENSMUSG00000000184	Ccnd2	1.09	0	0.58	0.247	-0.5258	0.2322	0.79	0.5312	-0.0131	0.9748
430	ENSMUSG00000024413	Npc1	-0.06	0.7363	0.24	0.7983	0.3405	0.2322	NA	NA	NA	NA
431	ENSMUSG00000026761	Orc4	0.5	0.0128	1.35	0.017	0.6106	0.2322	NA	NA	NA	NA
432	ENSMUSG00000013622	Atraid	-0.09	0.5991	0.61	0.47	0.9316	0.2322	NA	NA	NA	NA
433	ENSMUSG00000021678	F2rl1	-0.7	0	-0.18	0.891	0.4912	0.2333	NA	NA	NA	NA
434	ENSMUSG00000035495	Tstd2	-0.4	0.0036	-0.05	0.9776	0.5947	0.2336	NA	NA	NA	NA
435	ENSMUSG00000037820	Tgm2	0.96	0	0.65	0.3939	-0.7378	0.2336	NA	NA	NA	NA
436	ENSMUSG00000027131	Emc4	0.39	0.0005	0.91	0.0748	0.6157	0.2341	1.01	0.6696	NA	NA
437	ENSMUSG00000029188	Slc34a2	1.9	0	0	0.9988	-1.8395	0.2341	NA	NA	NA	NA
438	ENSMUSG00000029004	Kmt2e	-0.8	0	1.51	0.6107	0.7702	0.2341	-0.19	0.9411	NA	NA
439	ENSMUSG00000025981	Coq10b	-0.08	0.7415	-0.01	0.9956	0.7399	0.2341	NA	NA	NA	NA
440	ENSMUSG00000031299	Pdha1	0.01	0.9434	-0.39	0.5041	-0.3345	0.2341	NA	NA	0.3409	0.4043
441	ENSMUSG00000030533	Unc45a	-0.42	0.0297	-0.26	0.8708	0.7077	0.2341	NA	NA	NA	NA
442	ENSMUSG00000022946	Dop1b	-0.63	0.0013	1.34	0.0044	-0.7654	0.2341	NA	NA	NA	NA
443	ENSMUSG00000031176	Dynlt3	0.31	0.0024	0.7	0.3591	0.4403	0.2341	NA	NA	NA	NA
444	ENSMUSG00000044155	Lsm8	0.14	0.4618	0.56	0.4075	0.5439	0.2341	NA	NA	0.8211	0.04
445	ENSMUSG00000005054	Cstb	0.21	0.1522	1.18	0.1125	0.9384	0.2341	2.07	0.1911	NA	NA
446	ENSMUSG00000028655	Mfsd2a	-1.15	0	0.02	0.991	0.6869	0.2341	0.32	0.9385	NA	NA
447	ENSMUSG00000040234	Tm7sf3	0.43	0.0051	1.33	0.1064	0.4354	0.2341	NA	NA	NA	NA
448	ENSMUSG00000078517	Emc1	0.25	0.0769	0.06	0.9663	-0.5393	0.2341	NA	NA	NA	NA
449	ENSMUSG00000042719	Naa25	0.52	0	0.06	0.9779	-0.2248	0.2341	NA	NA	NA	NA
450	ENSMUSG00000030347	D6Wsu163e	0.16	0.3242	0.31	0.8052	0.6155	0.2348	NA	NA	NA	NA
451	ENSMUSG00000009894	Snap47	1.38	0	0.97	0.0428	-0.325	0.2348	NA	NA	NA	NA
452	ENSMUSG00000037410	Tbc1d2b	-0.57	0	0.05	0.9844	0.559	0.2352	NA	NA	NA	NA
453	ENSMUSG00000030541	Idh2	0.92	0	0.47	0.3862	-0.4492	0.2365	NA	NA	-0.0108	0.9785
454	ENSMUSG00000033059	Pygb	0.36	0.0004	0.01	0.9966	-0.2834	0.2365	NA	NA	0.4003	0.3716
455	ENSMUSG00000032123	Dpagt1	-0.01	0.9357	0.83	0.4249	0.8287	0.2374	NA	NA	NA	NA
456	ENSMUSG00000021290	Atp5mpl	0.32	0.0176	1.33	0.0297	1.128	0.2378	1.91	0.2636	0.2302	0.5615
457	ENSMUSG00000067336	Bmpr2	0.26	0.1341	0.57	0.427	0.4932	0.2379	0.32	0.846	NA	NA
458	ENSMUSG00000059820	Nkapd1	-0.37	0.0265	-0.49	0.6557	-0.7265	0.238	NA	NA	NA	NA
459	ENSMUSG00000061455	Stx17	-0.49	0.0971	-0.14	0.9286	0.7128	0.238	NA	NA	NA	NA
460	ENSMUSG00000027424	Mgme1	-0.23	0.4063	-0.53	0.6272	-1.0005	0.238	NA	NA	NA	NA
461	ENSMUSG00000079477	Rab7	0.27	0.0208	-0.07	0.937	-0.2963	0.238	0.49	0.7881	NA	NA
462	ENSMUSG00000058594	Fbh1	0.06	0.7648	-0.24	0.8249	-0.3283	0.238	NA	NA	NA	NA
463	ENSMUSG00000052117	D630039A03Rik	-1.24	0	-0.6	0.6009	0.7119	0.238	NA	NA	NA	NA
464	ENSMUSG00000028609	Magoh	0.07	0.722	0.36	0.5473	0.3527	0.238	1.11	NA	0.3992	0.3247
465	ENSMUSG00000035451	Foxa1	-0.11	0.7034	0.45	0.5962	0.6757	0.238	NA	NA	NA	NA
466	ENSMUSG00000022559	Fbxl6	-0.27	0.0489	0.29	0.8342	0.6007	0.2381	NA	NA	NA	NA
467	ENSMUSG00000027314	Dll4	-1.06	0.0005	-0.49	0.6398	0.7056	0.2381	NA	NA	NA	NA
468	ENSMUSG00000028911	Srsf4	-0.55	0	1.57	0.0569	0.6142	0.239	NA	NA	0.0476	0.9072
469	ENSMUSG00000020547	Bzw2	0.54	0.0001	0.17	0.8522	-0.3822	0.239	0.59	0.8801	NA	NA
470	ENSMUSG00000018326	Ywhab	0.29	0.0092	-0.03	0.9793	-0.2459	0.239	0.73	0.7627	0.0033	0.9936
471	ENSMUSG00000053604	Rpia	-1.66	0	-1.13	0.0369	0.598	0.239	NA	NA	NA	NA
472	ENSMUSG00000029730	Mcm7	0.09	0.7376	-0.36	0.6366	-0.6133	0.239	NA	NA	NA	NA
473	ENSMUSG00000002028	Kmt2a	-0.05	0.8498	0.61	0.6766	1.1398	0.239	NA	NA	NA	NA
474	ENSMUSG00000071528	Usmg5	-0.05	0.8502	1.21	0.2143	1.3704	0.239	1.37	0.5373	0.5628	0.2301
475	ENSMUSG00000016833	Mrps18c	-0.03	0.9006	0.33	0.7526	0.6026	0.239	NA	NA	0.1716	0.6742
476	ENSMUSG00000026341	Actr3	-0.17	0.2781	-0.23	0.7784	-0.3435	0.239	0.1	0.9627	NA	NA
477	ENSMUSG00000037742	Eef1a1	-0.11	0.5059	-0.76	0.1815	-0.5657	0.239	0.16	0.9462	0.3951	0.3431
478	ENSMUSG00000001025	S100a6	-0.81	0.0041	0.38	0.8036	1.4517	0.239	0.79	0.7496	0.3888	0.3365
479	ENSMUSG00000045659	Plekha7	0.15	0.4153	0.3	0.7912	-0.8811	0.239	NA	NA	NA	NA
480	ENSMUSG00000030096	Slc6a6	-0.04	0.8703	0.08	0.9627	-0.5835	0.239	0.15	0.951	NA	NA
481	ENSMUSG00000058569	Tmed9	0.61	0	0.79	0.0759	0.249	0.239	NA	NA	NA	NA
482	ENSMUSG00000031878	Nae1	-0.22	0.1621	0.1	0.9355	0.4581	0.239	NA	NA	NA	NA
483	ENSMUSG00000034663	Bmp2k	-0.42	0.134	-0.28	0.7728	0.5927	0.239	NA	NA	NA	NA
484	ENSMUSG00000024135	Srbd1	0.36	0.0732	-0.02	0.994	-0.4608	0.239	NA	NA	NA	NA
485	ENSMUSG00000033285	Wdr3	0.13	0.4278	0.95	0.4399	-0.3021	0.239	NA	NA	NA	NA
486	ENSMUSG00000044468	Tent5c	-1.44	0	-0.75	0.2689	0.7228	0.239	NA	NA	NA	NA
487	ENSMUSG00000054455	Vapb	0.25	0.0024	0.56	0.3403	0.4013	0.2391	NA	NA	NA	NA
488	ENSMUSG00000032381	Ciao2a	0.27	0.1685	0.79	0.3174	0.6451	0.2391	0.12	0.9739	NA	NA
489	ENSMUSG00000006134	Crkl	-0.34	0.0499	-0.06	0.9745	0.5382	0.2391	2.35	0.2823	NA	NA
490	ENSMUSG00000028991	Mtor	0.34	0.0177	0.29	0.7226	-0.5374	0.2393	NA	NA	NA	NA
491	ENSMUSG00000020705	Ddx42	-0.33	0.0011	-0.08	0.9398	0.3009	0.2393	NA	NA	NA	NA
492	ENSMUSG00000029171	Pgm2	-0.66	0	-0.96	0.0049	-0.2228	0.2402	NA	NA	NA	NA
493	ENSMUSG00000070348	Ccnd1	0.1	0.7653	-0.6	0.2627	-0.6023	0.2403	NA	NA	0.6346	0.1072
494	ENSMUSG00000034867	Ankrd27	0.44	0.0217	-0.56	0.8128	-0.6867	0.2407	NA	NA	NA	NA
495	ENSMUSG00000031901	Dus2	-0.01	0.9593	0.09	0.9707	-0.8451	0.2412	NA	NA	NA	NA
496	ENSMUSG00000029629	Phf14	0.15	0.2665	0.19	0.9188	-0.5435	0.242	NA	NA	NA	NA
497	ENSMUSG00000042272	Sestd1	0.23	0.1938	-0.35	0.7251	-0.5543	0.242	NA	NA	NA	NA
498	ENSMUSG00000031422	Morf4l2	0.09	0.5837	0.04	0.9779	-0.4727	0.2421	0.31	0.876	NA	NA
499	ENSMUSG00000032498	Mlh1	-0.25	0.0579	-0.6	0.4733	-0.4891	0.2421	NA	NA	NA	NA
500	ENSMUSG00000024082	Ndufaf7	0.63	0	0.85	0.1438	0.4614	0.2426	NA	NA	NA	NA
501	ENSMUSG00000003119	Cdk12	0.09	0.6635	-0.16	0.886	-0.6948	0.2436	NA	NA	NA	NA
502	ENSMUSG00000030088	Aldh1l1	-0.19	0.3896	-0.73	0.1489	-0.4706	0.2437	NA	NA	NA	NA
503	ENSMUSG00000001700	Gramd3	0.32	0.2589	-0.29	0.823	-0.9047	0.245	NA	NA	NA	NA
504	ENSMUSG00000027709	Mccc1	0.84	0	0.3	0.7636	-0.5962	0.2451	NA	NA	NA	NA
505	ENSMUSG00000015839	Nfe2l2	-0.67	0.0002	-0.29	0.6455	0.4439	0.2454	NA	NA	-0.0826	0.8323
506	ENSMUSG00000028683	Eif2b3	0.42	0.0023	0.01	0.9947	-0.3109	0.2454	NA	NA	NA	NA
507	ENSMUSG00000024480	Ap3s1	0.07	0.6724	0.32	0.8082	1.0854	0.2456	NA	NA	NA	NA
508	ENSMUSG00000041650	Pcca	1.13	0	1.01	0.0565	-0.3528	0.2456	NA	NA	NA	NA
509	ENSMUSG00000034194	R3hcc1	-0.21	0.1855	0.32	0.7931	0.6446	0.2456	NA	NA	NA	NA
510	ENSMUSG00000026893	Gca	0.5	0.0023	0.94	0.1738	0.571	0.2456	NA	NA	NA	NA
511	ENSMUSG00000023977	Ubr2	-0.28	0.0008	-0.17	0.8938	0.6223	0.2456	0.52	NA	NA	NA
512	ENSMUSG00000039853	Trim14	-1.26	0	-1.17	0.1536	0.7928	0.2482	NA	NA	NA	NA
513	ENSMUSG00000001441	Npepps	-0.07	0.7599	-1.46	0.17	0.3255	0.2483	NA	NA	NA	NA
514	ENSMUSG00000037965	Zc3h7a	-0.73	0.0001	0.03	0.9855	0.5266	0.2483	NA	NA	NA	NA
515	ENSMUSG00000071074	Yipf3	-0.15	0.2747	0.09	0.9329	0.344	0.2483	NA	NA	NA	NA
516	ENSMUSG00000022265	Ank	-0.78	0.0057	-1.86	0.0051	-1.0008	0.2483	NA	NA	NA	NA
517	ENSMUSG00000027287	Snap23	-0.33	0.0006	0.03	0.9858	0.2741	0.2483	NA	NA	NA	NA
518	ENSMUSG00000025868	Higd2a	-0.23	0.1566	0.4	0.6942	0.729	0.2483	NA	NA	NA	NA
519	ENSMUSG00000040675	Mthfd1l	0	0.99	-0.6	0.3993	-0.6636	0.2483	NA	NA	NA	NA
520	ENSMUSG00000040969	Arhgef38	-0.95	0.0006	-0.67	0.3702	-0.6479	0.2483	NA	NA	NA	NA
521	ENSMUSG00000028443	Nudt2	-0.28	0.1876	0.27	0.8126	0.6564	0.2483	NA	NA	NA	NA
522	ENSMUSG00000033386	Frrs1	0.32	0.06	0.01	0.9948	-0.4516	0.2483	0.34	0.9261	NA	NA
523	ENSMUSG00000034187	Nsf	0.43	0.0003	-0.08	0.9453	-0.3156	0.2483	NA	NA	NA	NA
524	ENSMUSG00000020315	Sptbn1	0.02	0.8306	-0.33	0.6825	-0.8699	0.2483	1.4	0.2158	NA	NA
525	ENSMUSG00000006920	Ezh1	-0.48	0.0006	-0.42	0.7598	-0.5568	0.2483	NA	NA	NA	NA
526	ENSMUSG00000056076	Eif3b	0.15	0.1605	-0.52	0.4456	-0.5413	0.2483	NA	NA	0.8677	0.0505
527	ENSMUSG00000045328	Cenpe	0.46	0.1115	0.38	0.8082	-0.727	0.2483	NA	NA	NA	NA
528	ENSMUSG00000018446	C1qbp	0.29	0.0022	-0.06	0.9567	-0.2604	0.2483	NA	NA	0.0166	0.9675
529	ENSMUSG00000026478	Lamc1	1.26	0	1.11	0.1164	-0.5566	0.2483	1.36	0.4803	NA	NA
530	ENSMUSG00000049775	Tmsb4x	-0.63	0.0081	0.38	0.6732	0.9081	0.2483	NA	NA	0.4217	0.2968
531	ENSMUSG00000038648	Creb3l2	0.14	0.6821	0.77	0.2464	0.7618	0.2506	NA	NA	NA	NA
532	ENSMUSG00000006191	Cdkal1	0.02	0.9446	-0.44	0.7178	-0.6824	0.2515	NA	NA	NA	NA
533	ENSMUSG00000020392	Cdkn2aipnl	0.18	0.2902	0.65	0.5245	0.3992	0.2529	NA	NA	NA	NA
534	ENSMUSG00000022528	Hes1	-0.1	0.7373	-0.54	0.3387	-0.5664	0.2531	0.69	0.7287	NA	NA
535	ENSMUSG00000005625	Psmd4	0.2	0.0777	-0.04	0.9776	-0.6219	0.2531	NA	NA	0.3636	0.4577
536	ENSMUSG00000058258	Idi1	-0.9	0	-0.51	0.3974	0.5111	0.2531	NA	NA	NA	NA
537	ENSMUSG00000047040	Prr15l	-0.31	0.0089	-0.1	0.9355	0.3825	0.2532	0.24	0.8947	NA	NA
538	ENSMUSG00000026049	Tex30	-0.25	0.2068	0.72	0.4171	1.035	0.2532	1.19	0.616	NA	NA
539	ENSMUSG00000035890	Rnf126	-0.14	0.4856	0.3	0.7571	0.5364	0.2532	NA	NA	NA	NA
540	ENSMUSG00000028630	Dyrk2	-0.75	0	-0.44	0.6942	0.3891	0.2532	NA	NA	NA	NA
541	ENSMUSG00000031853	Map3k21	-0.18	0.592	-0.95	0.1623	-0.591	0.2532	NA	NA	NA	NA
542	ENSMUSG00000033054	Npat	-0.34	0.0685	0.08	0.9628	0.4461	0.2532	NA	NA	NA	NA
543	ENSMUSG00000053841	Txlna	0.01	0.9292	-0.37	0.6455	-0.6212	0.2541	NA	NA	NA	NA
544	ENSMUSG00000034875	Nudt19	0.31	0.0019	-0.4	0.6716	-0.5538	0.2541	NA	NA	NA	NA
545	ENSMUSG00000054091	1810037I17Rik	-0.35	0.006	0.96	0.359	1.382	0.2542	NA	NA	NA	NA
546	ENSMUSG00000029554	Mad1l1	0.19	0.3997	-0.3	0.8357	-0.672	0.2544	NA	NA	NA	NA
547	ENSMUSG00000024561	Mbd1	-0.41	0.0016	-0.5	0.5663	-0.375	0.2544	NA	NA	NA	NA
548	ENSMUSG00000025135	Anapc11	-0.22	0.4355	0.37	0.7026	0.6531	0.2544	0.42	0.8966	-0.0347	0.9421
549	ENSMUSG00000025132	Arhgdia	-0.27	0.0022	-0.13	0.8534	0.2184	0.2544	0.51	0.8277	0.1814	0.645
550	ENSMUSG00000027639	Samhd1	-0.05	0.7262	0.02	0.9921	-0.3602	0.2544	NA	NA	NA	NA
551	ENSMUSG00000023027	Atf1	-0.06	0.7702	0.2	0.8835	0.2588	0.2544	NA	NA	NA	NA
552	ENSMUSG00000035112	Wnk4	-0.77	0.0068	1.54	0.2824	-0.5952	0.2544	NA	NA	NA	NA
553	ENSMUSG00000032418	Me1	0.97	0.0081	0.12	0.9286	-1.1377	0.2544	NA	NA	NA	NA
554	ENSMUSG00000044167	Foxo1	-0.73	0.0001	-0.22	0.8517	0.6203	0.2544	NA	NA	NA	NA
555	ENSMUSG00000016554	Eif3d	0.23	0.0418	-0.43	0.4592	-0.4428	0.2544	0.51	0.8012	0.8626	0.0321
556	ENSMUSG00000021692	Dimt1	0.35	0.0453	0.76	0.3833	0.625	0.2544	NA	NA	NA	NA
557	ENSMUSG00000091537	Tma7	-0.26	0.0287	0.75	0.4378	1.1341	0.2544	NA	NA	0.5038	0.2538
558	ENSMUSG00000019920	Lims1	0.05	0.6501	0.19	0.8401	0.2541	0.2544	NA	NA	NA	NA
559	ENSMUSG00000022474	Pmm1	1.76	0	1.1	0.1007	-0.9361	0.2544	NA	NA	NA	NA
560	ENSMUSG00000058672	Tubb2a	-0.21	0.1062	0.16	0.8926	0.5183	0.2544	NA	NA	NA	NA
561	ENSMUSG00000056167	Cnot10	0.35	0.0001	0.75	0.1948	-0.3084	0.2544	0.45	0.8937	NA	NA
562	ENSMUSG00000039428	Tmem135	0.16	0.2456	-0.31	0.7176	-0.4727	0.2544	NA	NA	NA	NA
563	ENSMUSG00000040891	Foxa3	-0.1	0.8777	0.86	0.0745	1.0374	0.2544	NA	NA	-0.0656	0.8711
564	ENSMUSG00000030204	Ddx47	-0.35	0.0028	0.04	0.9785	0.3995	0.2544	NA	NA	NA	NA
565	ENSMUSG00000026399	Cd55	-0.59	0.0222	0.33	0.8351	0.5236	0.2553	NA	NA	NA	NA
566	ENSMUSG00000041417	Pik3r1	-0.38	0.1004	-0.07	0.9601	0.4979	0.2553	-0.27	0.8867	NA	NA
567	ENSMUSG00000024029	Tff3	-2.58	0	-1.42	0.0009	1.2488	0.2555	NA	NA	0.0696	0.8632
568	ENSMUSG00000035139	Secisbp2	-0.13	0.6207	-0.21	0.8837	-0.6108	0.2557	NA	NA	NA	NA
569	ENSMUSG00000022853	Ehhadh	-0.44	0.3161	-1.43	0.0002	-0.9304	0.2557	NA	NA	0.3584	0.4241
570	ENSMUSG00000036270	Edc4	-0.36	0.0029	-0.11	0.9286	0.9471	0.2558	NA	NA	NA	NA
571	ENSMUSG00000000154	Slc22a18	-0.1	0.4985	-0.2	0.8439	-0.4835	0.2558	-0.01	0.9976	NA	NA
572	ENSMUSG00000025358	Cdk2	-0.44	0.0043	0.11	0.932	0.4625	0.2558	NA	NA	NA	NA
573	ENSMUSG00000021577	Sdha	-0.17	0.4169	-0.22	0.7454	-0.3582	0.256	NA	NA	0.4278	0.3269
574	ENSMUSG00000026511	Srp9	0.07	0.6273	0.5	0.5621	1.2423	0.2564	1.31	0.4547	NA	NA
575	ENSMUSG00000033880	Lgals3bp	-0.49	0.0025	-1.01	0.0034	-0.4419	0.2567	-1.11	0.5566	-0.0539	0.8907
576	ENSMUSG00000027253	Lrp4	0.13	0.6531	0.78	0.3153	0.7068	0.2567	NA	NA	NA	NA
577	ENSMUSG00000015290	Ubl4a	-0.58	0.0001	-0.25	0.8576	0.6249	0.2567	NA	NA	-0.0438	0.9188
578	ENSMUSG00000031988	Vps26b	-0.05	0.6879	-0.39	0.6178	-0.3464	0.2578	-0.12	0.9643	NA	NA
579	ENSMUSG00000039989	Cbx4	0.17	0.6348	0.93	0.2697	0.8935	0.2579	NA	NA	NA	NA
580	ENSMUSG00000050627	Gpd1l	0.12	0.4682	-0.34	0.705	-0.5506	0.2588	0.03	0.9957	-0.0439	0.9221
581	ENSMUSG00000020267	Hint1	-0.51	0.0013	0.05	0.9753	0.6617	0.2591	0.29	0.89	0.0643	0.8687
582	ENSMUSG00000021640	Naip1	-0.57	0.0223	-0.75	0.2165	-0.8601	0.2591	NA	NA	NA	NA
583	ENSMUSG00000020076	Ddx50	-0.16	0.1491	0.23	0.843	0.3151	0.2591	NA	NA	NA	NA
584	ENSMUSG00000024063	Lbh	0.59	0.0425	1.19	0.0475	0.6345	0.2595	1.73	0.2764	NA	NA
585	ENSMUSG00000024981	Acsl5	-0.37	0.1563	-1	0.259	-0.6995	0.2595	-0.47	0.855	NA	NA
586	ENSMUSG00000002580	Mien1	-0.08	0.7197	0.57	0.5556	0.7268	0.2597	NA	NA	NA	NA
587	ENSMUSG00000046591	Ticrr	-0.05	0.8829	-0.69	0.4539	-0.7685	0.2597	NA	NA	NA	NA
588	ENSMUSG00000021537	Cetn3	-0.02	0.9189	0.22	0.8263	0.6361	0.2597	NA	NA	0.2844	0.4861
589	ENSMUSG00000027671	Actl6a	-0.16	0.3368	-0.34	0.7411	-0.2795	0.2597	-0.52	0.8589	NA	NA
590	ENSMUSG00000000532	Acvr1b	-0.79	0.0005	-0.3	0.7813	0.5575	0.2597	NA	NA	NA	NA
591	ENSMUSG00000030301	Ccdc91	-0.08	0.7783	-0.71	0.3422	-0.4554	0.2598	NA	NA	NA	NA
592	ENSMUSG00000003200	Sh3gl1	-0.66	0	-0.49	0.6084	0.6226	0.261	0.62	0.8555	NA	NA
593	ENSMUSG00000029859	Epha1	-1.06	0	-0.65	0.4968	0.5388	0.261	NA	NA	NA	NA
594	ENSMUSG00000026411	Tmem9	1.07	0	1.33	0.0172	0.3596	0.261	NA	NA	NA	NA
595	ENSMUSG00000010755	Cars	0.21	0.5271	-0.44	0.6399	-0.8402	0.261	NA	NA	NA	NA
596	ENSMUSG00000037458	Azin1	-0.19	0.1683	-0.18	0.8623	0.3028	0.261	0.05	0.9798	NA	NA
597	ENSMUSG00000030339	Ltbr	-1.53	0	-1.08	0.0441	0.599	0.261	-1.62	0.273	NA	NA
598	ENSMUSG00000002455	Prpf6	0.27	0.0722	-0.05	0.9734	-0.3844	0.261	NA	NA	NA	NA
599	ENSMUSG00000038127	Ccdc50	-0.33	0.0586	0.31	0.7942	0.6754	0.261	NA	NA	NA	NA
600	ENSMUSG00000020412	Ascc2	-0.21	0.0796	-0.13	0.9093	-0.6675	0.261	NA	NA	NA	NA
601	ENSMUSG00000027774	Gfm1	0.67	0	0.25	0.7662	-0.3575	0.261	0.84	0.7671	NA	NA
602	ENSMUSG00000074884	Serf2	-0.4	0	0.5	0.6437	1.023	0.261	1.21	0.4747	NA	NA
603	ENSMUSG00000020778	Ten1	-0.26	0.1497	0.06	0.9707	0.4302	0.261	NA	NA	NA	NA
604	ENSMUSG00000001300	Efnb2	-0.31	0.0215	-1.27	0.0858	-0.8521	0.261	-1.45	0.4908	NA	NA
605	ENSMUSG00000024319	Vps52	-0.06	0.6127	-0.61	0.3605	-0.3573	0.261	0.27	NA	NA	NA
606	ENSMUSG00000024327	Slc39a7	-0.2	0.1568	0.02	0.9858	-0.6081	0.261	-0.75	0.6499	NA	NA
607	ENSMUSG00000015478	Rnf5	-0.38	0.0001	0.14	0.928	0.5294	0.261	0.27	0.933	NA	NA
608	ENSMUSG00000031917	Nip7	-0.02	0.9357	0.22	0.8468	0.6752	0.261	NA	NA	-0.3531	0.5007
609	ENSMUSG00000021952	Xpo4	0.24	0.2263	-0.04	0.9833	-0.7512	0.261	NA	NA	NA	NA
610	ENSMUSG00000026377	Nifk	0.03	0.8346	-0.26	0.7248	-0.6694	0.261	NA	NA	NA	NA
611	ENSMUSG00000020456	Ogdh	-0.27	0.0877	-0.64	0.1565	-0.4339	0.261	-0.12	0.9639	NA	NA
612	ENSMUSG00000047534	Mis18bp1	0.27	0.4359	-0.27	0.8504	-0.7637	0.261	NA	NA	NA	NA
613	ENSMUSG00000012483	Rpa3	-0.19	0.3139	0.43	0.623	0.7043	0.261	NA	NA	0.6928	0.0879
614	ENSMUSG00000075705	Msrb1	0.36	0.0061	0.8	0.2389	0.9766	0.261	NA	NA	NA	NA
615	ENSMUSG00000049164	Zfp518a	0.96	0	0.44	0.6437	-0.5147	0.261	NA	NA	NA	NA
616	ENSMUSG00000070704	Ugt2b36	-1.09	0.0508	-2.57	0.0001	-1.3952	0.261	NA	NA	NA	NA
617	ENSMUSG00000014226	Cacybp	0.42	0.0023	0.39	0.5245	0.0469	0.261	0.48	0.8404	0.2072	0.594
618	ENSMUSG00000051232	Tmem199	0.41	0.1381	1.14	0.1558	0.8283	0.261	NA	NA	NA	NA
619	ENSMUSG00000014959	Gorasp2	-0.19	0.24	0.4	0.613	0.858	0.261	1.06	0.5653	NA	NA
620	ENSMUSG00000038542	Pcid2	-0.06	0.6572	0.5	0.6248	0.503	0.261	NA	NA	NA	NA
621	ENSMUSG00000040848	Sft2d2	-0.33	0.0006	0.22	0.8792	0.4541	0.2625	NA	NA	0.1656	0.6964
622	ENSMUSG00000096010	Hist4h4	-0.43	0.3753	0.85	0.3826	1.4022	0.2626	NA	NA	0.6802	0.1084
623	ENSMUSG00000028273	Pdlim5	-0.19	0.0173	-0.55	0.4166	0.4689	0.2626	0.47	0.8657	NA	NA
624	ENSMUSG00000033454	Zbtb1	-0.29	0.0033	-0.64	0.4138	-0.512	0.2626	NA	NA	NA	NA
625	ENSMUSG00000026879	Gsn	0.73	0.0123	0.5	0.6399	-0.7998	0.2626	NA	NA	NA	NA
626	ENSMUSG00000037376	Trmt6	0.44	0.0035	0.11	0.9198	-0.3261	0.2626	NA	NA	NA	NA
627	ENSMUSG00000030275	Etnk1	0.19	0.1698	0.11	0.9134	0.8609	0.2626	NA	NA	NA	NA
628	ENSMUSG00000030521	Mphosph10	-0.13	0.364	0.1	0.9312	0.2955	0.2626	NA	NA	-0.196	0.648
629	ENSMUSG00000062619	2310039H08Rik	-0.32	0.2714	0.86	0.502	1.3085	0.2626	NA	NA	NA	NA
630	ENSMUSG00000020706	Ftsj3	0.3	0.0001	-0.06	0.957	-0.2889	0.2626	NA	NA	NA	NA
631	ENSMUSG00000052459	Atp6v1a	1.4	0	0.68	0.1881	-0.349	0.2626	NA	NA	NA	NA
632	ENSMUSG00000071356	Reg3b	4.43	0.0051	1.37	0.6436	-2.8278	0.2626	NA	NA	-0.4575	0.2913
633	ENSMUSG00000035199	Arl6ip5	0.33	0.0296	0.66	0.2493	0.4003	0.2626	NA	NA	-0.0503	0.9032
634	ENSMUSG00000054309	Cpsf3	0.22	0.1651	-0.29	0.7102	-0.3433	0.263	NA	NA	NA	NA
635	ENSMUSG00000005262	Ufd1	0.15	0.349	0.02	0.9953	0.3925	0.263	1.16	0.6145	NA	NA
636	ENSMUSG00000041431	Ccnb1	0.3	0.2778	-0.21	0.7878	-0.6078	0.2644	0.42	0.876	NA	NA
637	ENSMUSG00000031626	Sorbs2	1.19	0.0009	1.09	0.0687	-0.8836	0.2649	1.11	0.3976	NA	NA
638	ENSMUSG00000059878	Zfp422	-0.48	0.0073	-0.23	0.8093	0.4119	0.2649	NA	NA	NA	NA
639	ENSMUSG00000029131	Dnajb6	0.13	0.1423	0.2	0.7992	0.3059	0.2651	0.54	0.8427	NA	NA
640	ENSMUSG00000091931	Gon7	-0.26	0.2452	0.28	0.843	0.6326	0.2654	NA	NA	NA	NA
641	ENSMUSG00000020526	Znhit3	0.18	0.5062	0.73	0.4271	0.6675	0.2654	NA	NA	NA	NA
642	ENSMUSG00000027546	Atp9a	-0.28	0.0163	-0.71	0.2855	-0.9161	0.2673	NA	NA	NA	NA
643	ENSMUSG00000027330	Cdc25b	0.2	0.4801	-0.54	0.4448	-0.6594	0.2693	0.51	NA	NA	NA
644	ENSMUSG00000029012	Orc5	-0.35	0.0483	0.15	0.9186	0.6231	0.27	NA	NA	NA	NA
645	ENSMUSG00000036427	Gpi1	0.33	0.307	-0.19	0.843	-0.5413	0.27	1.07	0.4966	0.026	0.9507
646	ENSMUSG00000037936	Scarb1	-0.59	0.0011	-1.33	0.073	-0.8826	0.2711	-0.57	0.7043	NA	NA
647	ENSMUSG00000058355	Abce1	0.3	0.0023	0.07	0.9448	-0.2197	0.2711	0.86	0.3767	NA	NA
648	ENSMUSG00000024036	Slc37a1	0.4	0.0364	-0.46	0.6672	-0.6644	0.2721	NA	NA	NA	NA
649	ENSMUSG00000063450	Syne2	-0.57	0.0005	-0.46	0.6323	-0.7455	0.2726	NA	NA	NA	NA
650	ENSMUSG00000044715	Gskip	-0.22	0.119	0.34	0.7903	0.5388	0.2726	NA	NA	NA	NA
651	ENSMUSG00000060032	H2afj	0.08	0.8248	0.75	0.3707	1.0194	0.2738	NA	NA	0.5497	0.2269
652	ENSMUSG00000020576	Nbas	0.31	0.0192	-0.2	0.8439	-0.4475	0.2745	NA	NA	NA	NA
653	ENSMUSG00000033105	Lss	-0.95	0	-2.1	0.0019	0.4976	0.2748	NA	NA	NA	NA
654	ENSMUSG00000038970	Lmtk2	-0.36	0.113	-0.03	0.9843	0.4203	0.2749	NA	NA	NA	NA
655	ENSMUSG00000021263	Degs2	-0.73	0	-0.36	0.617	0.4142	0.2749	NA	NA	0.6773	0.0975
656	ENSMUSG00000057278	Snrpg	0.32	0.0687	1.13	0.0702	0.9237	0.2755	0.98	0.6503	0.2595	0.5076
657	ENSMUSG00000021248	Tmed10	-0.15	0.1665	-0.05	0.9776	0.2873	0.2755	NA	NA	-0.0675	0.8875
658	ENSMUSG00000037824	Tspan14	-0.47	0	-0.21	0.843	0.4874	0.2755	NA	NA	NA	NA
659	ENSMUSG00000118346	Tmem179b	-0.48	0.311	0.28	0.8439	0.8869	0.2765	NA	NA	NA	NA
660	ENSMUSG00000090290	Tarbp1	-0.41	0.0057	-0.89	0.229	-0.3587	0.2774	NA	NA	NA	NA
661	ENSMUSG00000050796	B3galt6	1.21	0	0.38	0.8064	-0.7764	0.2782	NA	NA	NA	NA
662	ENSMUSG00000015112	Slc25a13	0.57	0.0001	0.14	0.8795	-0.3485	0.2794	NA	NA	NA	NA
663	ENSMUSG00000030934	Oat	0.37	0.1091	-0.2	0.8194	-0.493	0.2794	0.38	0.8004	0.7424	0.0649
664	ENSMUSG00000005687	Bcas2	0.12	0.3575	0.39	0.6152	0.3827	0.2794	NA	NA	NA	NA
665	ENSMUSG00000020523	Fam114a2	-0.53	0	-0.32	0.7195	0.3156	0.2799	NA	NA	0.4455	0.2889
666	ENSMUSG00000029613	Eif2ak1	-0.01	0.9541	0.27	0.7922	0.3385	0.2809	NA	NA	NA	NA
667	ENSMUSG00000041781	Cpsf2	-0.02	0.9529	-0.47	0.4232	-0.3791	0.2809	NA	NA	NA	NA
668	ENSMUSG00000039018	Mtg1	-0.19	0.4721	-0.46	0.6564	-0.4438	0.2809	NA	NA	NA	NA
669	ENSMUSG00000029571	Tmem106b	0.28	0.1618	-0.33	0.7847	-0.5543	0.2809	NA	NA	NA	NA
670	ENSMUSG00000032342	Mto1	0.35	0.0016	0.79	0.4211	-0.4204	0.2809	NA	NA	NA	NA
671	ENSMUSG00000040811	Eml2	0.44	0	0.18	0.8711	-0.5173	0.2809	NA	NA	NA	NA
672	ENSMUSG00000020228	Helb	0.09	0.5733	-0.39	0.7029	-0.367	0.2809	NA	NA	NA	NA
673	ENSMUSG00000007080	Pole	-0.09	0.6644	0.52	0.4593	-0.4771	0.2809	NA	NA	NA	NA
674	ENSMUSG00000062127	Cttnbp2nl	-0.07	0.9086	0.67	0.6254	1	0.2809	NA	NA	NA	NA
675	ENSMUSG00000010048	Ifrd2	-0.29	0.064	-0.18	0.9183	-0.3899	0.2809	NA	NA	NA	NA
676	ENSMUSG00000014074	Rnf168	-0.11	0.3515	0.3	0.8249	0.6597	0.2809	0.15	0.9524	NA	NA
677	ENSMUSG00000024515	Smad4	-0.17	0.1433	-0.45	0.4505	-0.202	0.2809	0.1	0.9609	NA	NA
678	ENSMUSG00000053291	Rab4b	0.2	0.3081	0.59	0.4117	0.3915	0.2809	NA	NA	NA	NA
679	ENSMUSG00000062761	Zfp512	0.23	0.3376	-0.06	0.978	-0.5886	0.2809	NA	NA	NA	NA
680	ENSMUSG00000034024	Cct2	0.57	0	0.05	0.9672	-0.2784	0.2809	0.71	0.8543	0.3134	0.4271
681	ENSMUSG00000029550	Sppl3	-0.55	0	0.76	0.6746	0.399	0.2809	NA	NA	NA	NA
682	ENSMUSG00000038417	Fig4	1.04	0	0.66	0.2484	-0.3541	0.2809	NA	NA	NA	NA
683	ENSMUSG00000038013	Wipf2	-0.92	0	-0.1	0.957	0.5324	0.2809	NA	NA	NA	NA
684	ENSMUSG00000047187	Rab2a	0.22	0.0418	-0.06	0.9656	-0.4022	0.2809	0.73	0.6553	NA	NA
685	ENSMUSG00000041598	Cdc42ep4	-1.27	0	-0.63	0.5478	0.7366	0.2809	NA	NA	NA	NA
686	ENSMUSG00000005949	Ctns	0.61	0	0.41	0.7342	-0.7089	0.2809	NA	NA	NA	NA
687	ENSMUSG00000024225	Clps	-2.76	0	-1.16	0.0561	1.1507	0.2809	NA	NA	0.2272	0.5639
688	ENSMUSG00000026090	2010300C02Rik	-0.2	0.0278	-0.54	0.4989	-1.128	0.281	NA	NA	NA	NA
689	ENSMUSG00000038290	Smg6	-0.4	0.0061	-0.03	0.9865	0.4858	0.2814	NA	NA	NA	NA
690	ENSMUSG00000028576	Ift74	1.94	0	1.89	0.0011	-0.3536	0.2814	NA	NA	NA	NA
691	ENSMUSG00000024146	Cript	-0.16	0.2093	0.48	0.6802	0.7312	0.2814	NA	NA	NA	NA
692	ENSMUSG00000067851	Arfgef1	0.15	0.1235	0	0.9999	-0.6715	0.2814	NA	NA	NA	NA
693	ENSMUSG00000026999	Nup35	0.29	0.1228	0.57	0.4224	0.3556	0.2814	NA	NA	NA	NA
694	ENSMUSG00000038121	Fam210a	-0.67	0	-0.42	0.6749	0.4722	0.2814	NA	NA	NA	NA
695	ENSMUSG00000023110	Prmt5	0.52	0	0.18	0.8608	-0.2877	0.2817	NA	NA	NA	NA
696	ENSMUSG00000029201	Ugdh	-0.12	0.7419	-0.98	0.2124	-0.6889	0.2825	-0.14	0.954	0.2168	0.5805
697	ENSMUSG00000042426	Dhx29	0.68	0	0.23	0.8194	-0.4959	0.2831	NA	NA	NA	NA
698	ENSMUSG00000021179	Nrde2	-0.21	0.3485	-1.27	0.1335	-0.7261	0.2842	NA	NA	NA	NA
699	ENSMUSG00000034152	Exoc3	0.01	0.9548	-0.42	0.5838	-0.2429	0.2844	NA	NA	NA	NA
700	ENSMUSG00000020783	Ncbp3	-0.07	0.5125	0.46	0.6525	0.6155	0.2845	NA	NA	NA	NA
701	ENSMUSG00000079480	Pin4	0.29	0.1173	1.06	0.1865	0.8783	0.2861	NA	NA	NA	NA
702	ENSMUSG00000036820	Amdhd2	0.14	0.3391	-0.36	0.6773	-0.4483	0.2862	NA	NA	NA	NA
703	ENSMUSG00000027822	Slc33a1	0.1	0.4876	0.3	0.7251	0.2636	0.2862	0.89	0.4571	NA	NA
704	ENSMUSG00000027737	Slc7a11	0.8	0.009	-0.36	0.843	-1.1209	0.2865	-0.08	0.9851	NA	NA
705	ENSMUSG00000046962	Zbtb21	-0.43	0.0834	0.21	0.9188	0.5286	0.2875	NA	NA	NA	NA
706	ENSMUSG00000032463	Faim	-0.03	0.8691	0.24	0.8522	0.303	0.2875	NA	NA	NA	NA
707	ENSMUSG00000035078	Mtmr9	0.39	0.0006	-0.16	0.9156	-0.3472	0.2876	0.12	0.9717	NA	NA
708	ENSMUSG00000029314	Gpat3	-0.83	0.011	-1.21	0.2024	-1.1528	0.2879	NA	NA	NA	NA
709	ENSMUSG00000014932	Yes1	0.01	0.9578	0.02	0.9894	0.3625	0.2883	-1.53	0.4777	NA	NA
710	ENSMUSG00000030199	Etv6	0.16	0.5476	0.02	0.9894	-0.4388	0.2887	-1.07	0.7053	NA	NA
711	ENSMUSG00000025534	Gusb	-0.17	0.6084	-0.12	0.9273	-0.4932	0.2892	NA	NA	NA	NA
712	ENSMUSG00000033940	Brk1	0.19	0.0706	0.74	0.3441	0.6442	0.2895	NA	NA	1.2768	0.017
713	ENSMUSG00000026175	Vil1	0.04	0.8694	-0.4	0.5645	-0.4085	0.291	NA	NA	0.4356	0.2728
714	ENSMUSG00000050957	Insl6	0.98	0	1.6	0.0143	0.6821	0.291	NA	NA	NA	NA
715	ENSMUSG00000024074	Crim1	-0.76	0	-0.99	0.189	-0.7308	0.291	NA	NA	NA	NA
716	ENSMUSG00000018102	Hist1h2bc	0.26	0.432	1.14	0.1117	1.0517	0.291	NA	NA	0.5628	0.1788
717	ENSMUSG00000010651	Acaa1b	0.12	0.8974	-1.65	0.1166	-1.7017	0.291	NA	NA	NA	NA
718	ENSMUSG00000055302	Mrfap1	0.3	0.0119	0.04	0.9766	-0.2493	0.2917	0.27	0.8907	0.1298	0.7408
719	ENSMUSG00000046574	Prr12	-0.84	0.003	-0.25	0.843	0.6613	0.2917	NA	NA	NA	NA
720	ENSMUSG00000037351	Actr1b	0.04	0.6709	0.69	0.3342	0.298	0.2917	NA	NA	-0.4874	0.2746
721	ENSMUSG00000020949	Fkbp3	0.26	0.0519	0.57	0.3079	0.544	0.2917	NA	NA	0.5384	0.1758
722	ENSMUSG00000041168	Lonp1	0.64	0	0.06	0.9627	-0.4911	0.2917	NA	NA	NA	NA
723	ENSMUSG00000041638	Gcn1l1	0.12	0.558	-0.39	0.6348	-0.446	0.2917	NA	NA	NA	NA
724	ENSMUSG00000073678	Pgap1	0.1	0.5937	-0.51	0.5023	-0.5332	0.2917	NA	NA	0.3861	0.413
725	ENSMUSG00000022514	Il1rap	1.13	0	0.44	0.7001	-0.6702	0.2917	NA	NA	NA	NA
726	ENSMUSG00000047694	Yipf6	-0.2	0.01	0.02	0.9942	0.4508	0.2924	NA	NA	NA	NA
727	ENSMUSG00000041530	Ago1	0.18	0.3799	-0.35	0.8118	-0.6591	0.2933	NA	NA	NA	NA
728	ENSMUSG00000031796	Cfap20	-0.04	0.7907	0.35	0.7229	0.4801	0.294	0.05	0.9885	NA	NA
729	ENSMUSG00000021587	Pcsk1	0.03	0.9635	1.31	0.173	1.3593	0.2941	NA	NA	NA	NA
730	ENSMUSG00000029513	Prkab1	-0.81	0	-0.01	0.996	0.4911	0.2941	NA	NA	NA	NA
731	ENSMUSG00000006651	Aplp1	2.12	0	0.99	0.3682	-1.0743	0.2941	NA	NA	NA	NA
732	ENSMUSG00000030729	Pgm2l1	0.03	0.929	-0.49	0.6736	-0.4733	0.2941	-0.28	0.9377	NA	NA
733	ENSMUSG00000031333	Abcb7	0.26	0.0457	-0.12	0.9093	-0.3082	0.2941	NA	NA	NA	NA
734	ENSMUSG00000031584	Gsr	-0.18	0.4508	-0.66	0.0814	-0.4027	0.2941	NA	NA	NA	NA
735	ENSMUSG00000022969	Il10rb	-0.7	0	-0.18	0.8981	0.4567	0.295	NA	NA	NA	NA
736	ENSMUSG00000070544	Top1	-0.1	0.4894	-0.41	0.4713	-0.2746	0.295	0.29	0.9186	NA	NA
737	ENSMUSG00000030291	Med21	0.24	0.1759	1.05	0.2143	1.0638	0.2957	NA	NA	NA	NA
738	ENSMUSG00000025934	Gsta3	-0.97	0.004	-1.95	0	-0.8226	0.2957	-1.46	0.6413	0.7774	0.1567
739	ENSMUSG00000022234	Cct5	0.22	0.1009	-0.18	0.8194	-0.3451	0.2957	NA	NA	0.675	0.1407
740	ENSMUSG00000066232	Ipo7	0.35	0.1727	-0.23	0.8099	-0.5145	0.2957	0.9	0.6878	NA	NA
741	ENSMUSG00000042492	Tbc1d10b	-0.46	0.0102	-0.49	0.7915	-0.5946	0.2957	NA	NA	NA	NA
742	ENSMUSG00000026309	Ilkap	-0.12	0.5213	0.03	0.9855	0.3868	0.2957	NA	NA	NA	NA
743	ENSMUSG00000000384	Tbrg4	-0.17	0.0528	-0.32	0.7695	-0.2186	0.2957	-0.1	0.9627	NA	NA
744	ENSMUSG00000075232	Amd1	0.18	0.0192	0.42	0.6592	0.2211	0.2957	0.63	0.8474	0.2935	0.5013
745	ENSMUSG00000067713	Prkag1	-0.01	0.9294	0.19	0.8392	0.2496	0.2957	NA	NA	0.5224	0.1803
746	ENSMUSG00000043501	Lgals2	-1.39	0	-0.71	0.2513	0.775	0.2957	0.06	0.9885	0.5583	0.1528
747	ENSMUSG00000032673	Prorsd1	0.07	0.8094	0.06	0.9844	0.7546	0.2957	NA	NA	NA	NA
748	ENSMUSG00000074030	Exoc8	-0.42	0.0188	-1.08	0.1192	-0.522	0.2957	NA	NA	NA	NA
749	ENSMUSG00000034453	Polr3b	-0.03	0.8368	-0.49	0.5868	-0.387	0.2963	NA	NA	NA	NA
750	ENSMUSG00000031783	Polr2c	-0.2	0.0504	0.16	0.8781	0.5065	0.2963	NA	NA	NA	NA
751	ENSMUSG00000024194	Cuta	0.32	0.0024	0.51	0.5522	1.0035	0.2975	NA	NA	NA	NA
752	ENSMUSG00000063412	Gm10131	0.15	0.579	0.71	0.2664	0.6604	0.2977	NA	NA	0.2278	0.5581
753	ENSMUSG00000026966	Ssna1	-0.21	0.3456	0.39	0.7259	0.7377	0.2977	NA	NA	NA	NA
754	ENSMUSG00000018509	Cenpv	-0.78	0.0019	-0.29	0.7178	0.5918	0.2977	NA	NA	-0.2127	0.6048
755	ENSMUSG00000048440	Cyp4f16	-1.09	0.0093	-1.23	0.2574	-1.1458	0.2977	NA	NA	NA	NA
756	ENSMUSG00000031821	Gins2	0.19	0.4293	0.74	0.4016	0.6562	0.2977	NA	NA	NA	NA
757	ENSMUSG00000028998	Tomm7	0.09	0.6385	1.05	0.1969	1.0662	0.2977	1.57	NA	0.0592	0.8815
758	ENSMUSG00000037343	Taf2	0.26	0.0659	0.54	0.5691	0.3175	0.299	NA	NA	NA	NA
759	ENSMUSG00000050812	Ecpas	-0.4	0.0003	-0.67	0.2542	-0.3601	0.299	NA	NA	NA	NA
760	ENSMUSG00000028651	Ppie	-0.11	0.3349	-0.42	0.5444	-0.2175	0.2995	NA	NA	NA	NA
761	ENSMUSG00000036123	Slc9a3	1.62	0	0.43	0.7695	-1.0772	0.2995	NA	NA	NA	NA
762	ENSMUSG00000034088	Hdlbp	-0.36	0.0198	-0.57	0.2257	-0.4075	0.3	-0.45	0.7553	0.6657	0.1434
763	ENSMUSG00000020715	Ern1	-0.56	0.001	1.17	0.3669	0.3805	0.3	NA	NA	NA	NA
764	ENSMUSG00000034329	Brip1	0.16	0.4087	-0.4	0.7489	-0.5422	0.3003	NA	NA	NA	NA
765	ENSMUSG00000042506	Usp22	-0.03	0.7895	-2.41	0.2696	0.2786	0.3005	NA	NA	NA	NA
766	ENSMUSG00000037075	Rnf139	-0.59	0	-0.29	0.8305	0.3566	0.3005	NA	NA	NA	NA
767	ENSMUSG00000022094	Slc39a14	0.86	0	1.32	0.0146	0.7683	0.3005	1.85	0.0734	NA	NA
768	ENSMUSG00000017291	Taok1	-0.36	0.0051	0.02	0.9932	0.4136	0.3012	0.32	0.9404	NA	NA
769	ENSMUSG00000040007	Bahd1	0	0.9985	-0.24	0.8864	0.6389	0.3012	NA	NA	NA	NA
770	ENSMUSG00000045128	Rpl18a	0.02	0.9196	-0.02	0.9902	-0.6333	0.3012	NA	NA	0.1911	0.616
771	ENSMUSG00000029552	Tes	0.31	0.0781	0.47	0.3861	0.2822	0.3012	1.01	0.5648	0.3006	0.4559
772	ENSMUSG00000073982	Rhog	-0.69	0	-0.29	0.7922	0.3327	0.3012	NA	NA	NA	NA
773	ENSMUSG00000029311	Hsd17b11	1.13	0.004	0.28	0.8337	-0.9374	0.3013	NA	NA	0.4327	0.318
774	ENSMUSG00000024066	Xdh	-0.63	0.1694	-1.43	0.0019	-0.8126	0.3014	NA	NA	NA	NA
775	ENSMUSG00000020152	Actr2	0.17	0.2162	-0.15	0.8357	-0.2404	0.302	NA	NA	0.408	0.3212
776	ENSMUSG00000049106	Dcaf5	-0.23	0.336	0.22	0.8517	0.5213	0.3026	NA	NA	NA	NA
777	ENSMUSG00000034259	Exosc4	0.1	0.7327	0.63	0.3265	0.5759	0.3027	NA	NA	NA	NA
778	ENSMUSG00000032513	Gorasp1	-0.41	0.0337	0.09	0.9646	0.6319	0.303	NA	NA	NA	NA
779	ENSMUSG00000028291	Akirin2	-0.2	0.2922	0.03	0.9834	0.3081	0.3032	NA	NA	NA	NA
780	ENSMUSG00000028030	Tbck	-0.36	0.0042	-0.68	0.3446	-0.2261	0.3032	NA	NA	NA	NA
781	ENSMUSG00000024644	Cndp2	0.11	0.8263	-0.71	0.3081	-0.8436	0.3032	NA	NA	NA	NA
782	ENSMUSG00000018567	Gabarap	0	0.9826	0.7	0.2697	0.9463	0.3032	1.56	0.4973	0.1439	0.7191
783	ENSMUSG00000031536	Polb	0.17	0.1927	0.83	0.2958	0.7025	0.3032	NA	NA	NA	NA
784	ENSMUSG00000075600	Zc3h3	-0.67	0.0109	-0.21	0.8796	0.5171	0.3032	NA	NA	NA	NA
785	ENSMUSG00000045427	Hnrnph2	0.47	0	0.14	0.8921	-0.3577	0.304	1.38	0.2327	NA	NA
786	ENSMUSG00000023022	Lima1	-0.46	0	-0.43	0.617	0.3259	0.3064	NA	NA	0.2345	0.5894
787	ENSMUSG00000064220	Hist2h2aa1	-0.95	0.3149	NA	NA	1.3169	0.307	1.66	0.6153	0.2097	0.5949
788	ENSMUSG00000037331	Larp1	-0.24	0.0127	-0.26	0.8035	-0.4299	0.307	NA	NA	NA	NA
789	ENSMUSG00000002372	Ranbp3	-0.36	0	-0.2	0.8273	0.3288	0.307	NA	NA	NA	NA
790	ENSMUSG00000022048	Dpysl2	-0.36	0.4829	0.4	0.5992	0.7939	0.307	0.97	0.5487	-0.2703	0.5528
791	ENSMUSG00000008136	Fhl2	-0.2	0.1707	0.11	0.9098	0.3069	0.307	0.25	0.8885	NA	NA
792	ENSMUSG00000015341	Golga7	-0.25	0.0869	0.36	0.7825	0.7158	0.307	NA	NA	NA	NA
793	ENSMUSG00000021701	Plk2	0.84	0.0001	0.1	0.9576	-0.6682	0.307	NA	NA	NA	NA
794	ENSMUSG00000038446	Cdc40	-0.29	0.0053	-0.62	0.3355	-0.2509	0.307	NA	NA	NA	NA
795	ENSMUSG00000036104	Rab3gap1	0.2	0.0173	-0.17	0.8792	-0.192	0.307	NA	NA	NA	NA
796	ENSMUSG00000016319	Slc25a5	-0.28	0.0569	-0.63	0.0798	-0.2821	0.307	0.29	0.9411	0.7423	0.0673
797	ENSMUSG00000037725	Ckap2	0.2	0.4209	-0.3	0.6951	-0.4047	0.3081	NA	NA	NA	NA
798	ENSMUSG00000026196	Bard1	0.56	0.0208	-0.09	0.9657	-0.6479	0.3082	NA	NA	NA	NA
799	ENSMUSG00000017999	Ddx27	0.16	0.0614	0.29	0.7898	-0.2895	0.3083	NA	NA	NA	NA
800	ENSMUSG00000022221	Ripk3	0.29	0.121	-0.31	0.6942	-0.4333	0.3083	0.86	0.7627	NA	NA
801	ENSMUSG00000039230	Tbcd	0.63	0	-0.12	0.9216	-0.3392	0.3083	NA	NA	NA	NA
802	ENSMUSG00000013822	Elof1	0.45	0.0087	1.15	0.1335	0.8624	0.3083	NA	NA	NA	NA
803	ENSMUSG00000024276	Zfp397	-0.25	0.0252	-0.34	0.8485	0.3815	0.3083	NA	NA	NA	NA
804	ENSMUSG00000068523	Gng5	-0.51	0	0.31	0.8202	0.8494	0.3083	1.62	0.4648	0.1433	0.7182
805	ENSMUSG00000062963	Ufc1	-0.58	0	-0.11	0.951	0.4838	0.3083	0.14	NA	-0.033	0.9414
806	ENSMUSG00000064145	Arih2	-0.44	0.0001	0.59	0.7382	-0.4683	0.3083	NA	NA	NA	NA
807	ENSMUSG00000020794	Ube2g1	-0.2	0.13	0.4	0.6172	0.3619	0.3083	0.75	0.6591	NA	NA
808	ENSMUSG00000024942	Capn1	0.02	0.9445	-0.37	0.6718	-0.9104	0.3083	NA	NA	-0.5693	0.281
809	ENSMUSG00000026571	Dcaf6	0.62	0.0002	0.83	0.3101	0.4857	0.3083	NA	NA	NA	NA
810	ENSMUSG00000029814	Igf2bp3	0.64	0.0371	0	0.9993	-0.648	0.3083	1.21	NA	NA	NA
811	ENSMUSG00000028910	Mecr	1.21	0	0.75	0.1596	-0.4083	0.3083	NA	NA	NA	NA
812	ENSMUSG00000034993	Vat1	0.06	0.8542	-0.57	0.3226	-0.5518	0.3083	NA	NA	0.5058	0.2641
813	ENSMUSG00000037772	Mrpl23	-0.14	0.6458	0.39	0.6165	0.8668	0.3085	NA	NA	-0.237	0.5865
814	ENSMUSG00000003623	Crot	0.45	0.1556	-0.23	0.8082	-0.6742	0.3085	0.53	0.809	NA	NA
815	ENSMUSG00000029580	Actb	-0.41	0.0014	-0.28	0.6259	0.3888	0.3085	1.04	0.6935	0.1323	0.7618
816	ENSMUSG00000034566	Atp5h	0.07	0.682	0.25	0.7333	0.7537	0.3085	NA	NA	0.5011	0.1954
817	ENSMUSG00000031488	Rab11fip1	-0.59	0	-0.36	0.532	0.2991	0.3085	NA	NA	NA	NA
818	ENSMUSG00000025503	Taldo1	0.65	0	0.37	0.4316	-0.211	0.3085	NA	NA	0.3327	0.3933
819	ENSMUSG00000020255	D10Wsu102e	-0.12	0.4037	0.31	0.7984	0.5474	0.3085	NA	NA	NA	NA
820	ENSMUSG00000049957	Ccdc137	-0.75	0.0016	-0.35	0.8439	0.7566	0.3085	NA	NA	NA	NA
821	ENSMUSG00000079184	Mphosph8	-0.08	0.8139	0.36	0.7532	0.4862	0.3085	NA	NA	NA	NA
822	ENSMUSG00000005656	Snx6	0.04	0.8667	0.22	0.7721	0.5638	0.3085	NA	NA	0.5867	0.1354
823	ENSMUSG00000061979	Rcc1l	-0.29	0.0258	-0.07	0.9745	0.4071	0.3085	NA	NA	NA	NA
824	ENSMUSG00000060121	Gemin2	-0.31	0.0227	0.32	0.8263	0.6576	0.3085	NA	NA	NA	NA
825	ENSMUSG00000001674	Ddx18	0.21	0.1687	-0.14	0.8764	-0.1757	0.3085	NA	NA	-0.309	0.4623
826	ENSMUSG00000015971	Actr8	-0.22	0.2453	0	0.9998	0.4859	0.3085	NA	NA	NA	NA
827	ENSMUSG00000058600	Rpl30	-0.3	0.0463	0.08	0.9694	0.8834	0.3085	0.93	0.4493	0.1839	0.6507
828	ENSMUSG00000034826	Nup54	-0.53	0.002	-0.69	0.3367	0.3891	0.3085	NA	NA	NA	NA
829	ENSMUSG00000028894	Inpp5b	-0.91	0	-0.63	0.3719	0.4159	0.3085	NA	NA	NA	NA
830	ENSMUSG00000050213	Snip1	-0.61	0	-0.25	0.8229	0.4463	0.3085	NA	NA	NA	NA
831	ENSMUSG00000053054	Adh6a	-0.78	0.4854	-2.29	0	-1.4424	0.3085	NA	NA	NA	NA
832	ENSMUSG00000021112	Mpp5	-0.5	0	0.45	0.7073	0.3046	0.3085	NA	NA	NA	NA
833	ENSMUSG00000039682	Lap3	0.56	0.0019	0.44	0.4687	-0.3707	0.3085	NA	NA	-0.1125	0.7666
834	ENSMUSG00000002949	Timm44	-0.05	0.7301	-0.37	0.5533	-0.2241	0.3085	NA	NA	NA	NA
835	ENSMUSG00000036672	Cenpt	-0.04	0.8575	0.53	0.6086	0.5469	0.3085	NA	NA	NA	NA
836	ENSMUSG00000011837	Snapc2	-0.09	0.8377	0.37	0.7478	0.6622	0.3085	NA	NA	NA	NA
837	ENSMUSG00000021486	Prelid1	-0.37	0.001	0.09	0.9574	0.5663	0.3085	0.06	0.9798	NA	NA
838	ENSMUSG00000001211	Agpat3	-0.2	0.234	-0.41	0.6716	-0.5214	0.3085	NA	NA	NA	NA
839	ENSMUSG00000027882	Stxbp3	-0.38	0.0222	-0.74	0.5503	-0.3603	0.3085	NA	NA	NA	NA
840	ENSMUSG00000033799	Fam208b	-0.09	0.4492	0.29	0.7983	0.4786	0.3085	0.2	0.9431	NA	NA
841	ENSMUSG00000058799	Nap1l1	0.58	0.0254	0.21	0.8357	-0.4835	0.3085	0.72	0.7553	0.2016	0.6332
842	ENSMUSG00000020074	Ccar1	-0.2	0.0912	-0.06	0.9628	-0.3593	0.3085	0.25	NA	NA	NA
843	ENSMUSG00000038495	Otud7b	-0.33	0.0472	-0.1	0.9589	0.7168	0.3085	NA	NA	NA	NA
844	ENSMUSG00000036504	Phpt1	-0.31	0.1712	0.08	0.957	0.4912	0.3085	NA	NA	0.4687	0.232
845	ENSMUSG00000020514	Mrpl22	0.24	0.1852	0.53	0.3888	0.394	0.3085	NA	NA	-0.4528	0.2922
846	ENSMUSG00000027324	Rpusd2	-0.43	0.058	0.1	0.9606	0.6776	0.3085	NA	NA	NA	NA
847	ENSMUSG00000014077	Chp1	0.61	0	0.3	0.6789	-0.3073	0.3085	1.62	0.3821	-0.1522	0.7218
848	ENSMUSG00000044857	Lemd2	-0.54	0.0001	-0.5	0.6433	0.5068	0.3085	NA	NA	NA	NA
849	ENSMUSG00000031604	Msmo1	-0.97	0.0001	-0.34	0.667	0.5442	0.3085	0.65	0.7274	0.6678	0.1214
850	ENSMUSG00000048154	Kmt2d	-0.88	0	-3.23	0.2257	-0.8136	0.3085	NA	NA	NA	NA
851	ENSMUSG00000034584	Exph5	-0.53	0.0008	-0.18	0.9116	0.3726	0.3085	NA	NA	NA	NA
852	ENSMUSG00000014426	Map3k4	0.14	0.286	-0.34	0.7571	-0.3678	0.3085	NA	NA	NA	NA
853	ENSMUSG00000033335	Dnm2	-0.07	0.6418	-0.17	0.8319	-0.7408	0.3085	NA	NA	NA	NA
854	ENSMUSG00000020330	Hmmr	0.11	0.7262	-0.46	0.5306	-0.5133	0.3085	NA	NA	NA	NA
855	ENSMUSG00000040857	Erf	-0.78	0	-0.31	0.8544	0.6287	0.3085	NA	NA	NA	NA
856	ENSMUSG00000007892	Rplp1	-0.07	0.7469	0.61	0.5387	0.7614	0.3085	NA	NA	-0.0596	0.8778
857	ENSMUSG00000030189	Ybx3	0.25	0.0401	-0.02	0.9851	-0.2405	0.3085	0.43	0.8617	0.0461	0.9179
858	ENSMUSG00000027883	Gpsm2	-0.48	0.0003	-0.76	0.2028	-0.4824	0.3085	-0.51	0.7602	NA	NA
859	ENSMUSG00000036908	Unc93b1	0.72	0.0327	1.1	0.1804	-0.8308	0.3085	NA	NA	NA	NA
860	ENSMUSG00000056204	Pgpep1	0.24	0.4825	0.66	0.5727	0.7359	0.3085	NA	NA	NA	NA
861	ENSMUSG00000029686	Cul1	-0.03	0.752	0.61	0.3684	-0.2477	0.3085	0.52	0.7957	NA	NA
862	ENSMUSG00000027510	Rbm38	-0.12	0.6432	0.7	0.3666	0.7458	0.3085	0.79	0.784	NA	NA
863	ENSMUSG00000026426	Arl8a	0.1	0.7314	0.93	0.1583	0.5026	0.3085	NA	NA	NA	NA
864	ENSMUSG00000005609	Ctr9	0.39	0.0268	0.05	0.9654	-0.2698	0.3085	0.19	0.9556	NA	NA
865	ENSMUSG00000003868	Ruvbl2	0.18	0.3126	0.07	0.9719	-0.2493	0.3085	NA	NA	0.446	0.2679
866	ENSMUSG00000020078	Vps26a	0.32	0.0015	0.47	0.4822	0.3473	0.3085	0.76	0.7106	NA	NA
867	ENSMUSG00000020458	Rtn4	0.49	0	0.58	0.2296	0.5041	0.3085	0.18	0.9431	NA	NA
868	ENSMUSG00000005836	Gata6	0.01	0.9593	-0.34	0.6601	-0.263	0.3085	-0.31	0.9175	NA	NA
869	ENSMUSG00000025374	Nabp2	-0.1	0.5868	0.22	0.8534	-0.5454	0.3085	NA	NA	NA	NA
870	ENSMUSG00000041124	Msantd4	-0.09	0.5819	0.56	0.5481	0.6687	0.3085	NA	NA	NA	NA
871	ENSMUSG00000038383	Pigu	0.18	0.4715	0.47	0.4989	0.3643	0.3087	NA	NA	NA	NA
872	ENSMUSG00000011034	Slc5a1	-0.86	0.3273	-2.24	0.0016	-1.3525	0.309	-1.49	0.0771	0.5489	0.2464
873	ENSMUSG00000003660	Snrnp200	0.33	0	-0.2	0.835	-0.4554	0.309	-0.45	0.8709	NA	NA
874	ENSMUSG00000028779	Pef1	-0.68	0	-0.37	0.6528	0.4103	0.3103	NA	NA	NA	NA
875	ENSMUSG00000000308	Ckmt1	-0.78	0.0033	-1.34	0.0001	-0.5215	0.3103	-0.44	0.8277	-0.0495	0.9006
876	ENSMUSG00000074247	Dda1	0.2	0.5216	0.84	0.3422	0.7205	0.3103	NA	NA	NA	NA
877	ENSMUSG00000030314	Atg7	0.4	0.1685	0.02	0.9936	-0.5597	0.3103	NA	NA	NA	NA
878	ENSMUSG00000022353	Mtss1	-0.91	0	-0.56	0.5697	0.546	0.3103	-0.08	0.9777	NA	NA
879	ENSMUSG00000001150	Mcm3ap	-0.12	0.6079	-0.81	0.5881	-0.4414	0.3103	NA	NA	NA	NA
880	ENSMUSG00000037262	Kin	-0.38	0.1056	-0.03	0.9894	0.403	0.3106	NA	NA	NA	NA
881	ENSMUSG00000038250	Usp38	-0.04	0.8719	-0.38	0.667	-0.422	0.3108	0.1	0.9764	NA	NA
882	ENSMUSG00000026965	Anapc2	-0.25	0.1091	-0.12	0.8946	0.3205	0.3108	NA	NA	NA	NA
883	ENSMUSG00000026234	Ncl	0.21	0.1839	-0.18	0.8439	-0.328	0.3108	-0.1	0.9643	-0.1281	0.7636
884	ENSMUSG00000031309	Rps6ka3	0.04	0.7352	0.31	0.7248	0.3082	0.3108	0.85	0.5387	NA	NA
885	ENSMUSG00000041891	Lman1	0.18	0.3347	0.06	0.9646	0.2917	0.3112	NA	NA	NA	NA
886	ENSMUSG00000041736	Tspo	-0.16	0.4257	0.09	0.9453	0.3758	0.3112	0.6	0.7441	NA	NA
887	ENSMUSG00000001151	Pcnt	-0.57	0.0046	-1.14	0.1572	-0.6303	0.3114	NA	NA	NA	NA
888	ENSMUSG00000057637	Prdm2	0.15	0.1926	-0.21	0.8531	-0.2669	0.3114	NA	NA	NA	NA
889	ENSMUSG00000030978	Rrm1	0.26	0.2484	-0.03	0.9844	-0.4017	0.3118	0.16	0.9629	0.5583	0.1724
890	ENSMUSG00000079426	Arpc4	0.17	0.295	-0.17	0.8421	-0.3306	0.3121	NA	NA	-0.0583	0.8895
891	ENSMUSG00000026784	Pdss1	-0.49	0.005	-0.78	0.2145	-0.6014	0.3121	NA	NA	NA	NA
892	ENSMUSG00000048429	Timm29	-0.18	0.2466	0.06	0.9707	0.372	0.3121	NA	NA	0.2605	0.54
893	ENSMUSG00000014232	Cluap1	0.2	0.1598	-0.11	0.946	-0.268	0.3121	NA	NA	NA	NA
894	ENSMUSG00000015575	Atp6v0e	0.48	0.0001	0.9	0.1629	0.5764	0.3121	NA	NA	0.2381	0.6122
895	ENSMUSG00000032777	Gtf3c1	0.03	0.889	0.6	0.353	-0.4114	0.3121	NA	NA	NA	NA
896	ENSMUSG00000025161	Slc16a3	1.51	0	1.06	0.0971	-0.5169	0.3125	1.68	0.1655	NA	NA
897	ENSMUSG00000025371	Chmp6	-0.92	0	-0.62	0.3961	0.4704	0.3125	NA	NA	NA	NA
898	ENSMUSG00000026039	Sgo2a	0.4	0.1763	-0.29	0.8182	-0.5722	0.3127	NA	NA	NA	NA
899	ENSMUSG00000029146	Snx17	0.01	0.9574	0.58	0.4861	-0.3343	0.3127	0.26	0.9287	NA	NA
900	ENSMUSG00000015889	Lta4h	0.38	0.0003	0.11	0.8944	-0.2144	0.3127	1.06	0.5037	-0.3024	0.5388
901	ENSMUSG00000042111	Ccdc115	0.05	0.6713	0.3	0.7909	0.3375	0.3129	NA	NA	NA	NA
902	ENSMUSG00000034210	Efcab14	-0.16	0.282	-0.27	0.8052	-0.8564	0.3132	-0.81	0.542	NA	NA
903	ENSMUSG00000035873	Pawr	-0.24	0.1173	0.06	0.9711	0.3175	0.3132	NA	NA	NA	NA
904	ENSMUSG00000031004	Mki67	0.41	0.025	0.02	0.9861	-0.4864	0.3132	-0.35	0.8903	NA	NA
905	ENSMUSG00000034647	Ankrd12	-0.26	0.0407	-1.5	0.1546	0.4155	0.3132	NA	NA	NA	NA
906	ENSMUSG00000038722	Bud31	-0.05	0.6414	0.35	0.7681	0.4597	0.3132	0.59	0.7939	-0.3442	0.4264
907	ENSMUSG00000033618	Map3k13	-0.87	0	0.38	0.7821	0.5528	0.3132	1.71	0.3325	NA	NA
908	ENSMUSG00000018669	Cdk5rap3	0.03	0.8101	-0.46	0.4919	-0.3629	0.3132	NA	NA	NA	NA
909	ENSMUSG00000028869	Gnl2	0.14	0.4715	-0.27	0.7015	-0.3074	0.3132	NA	NA	-0.3896	0.4403
910	ENSMUSG00000017688	Hnf4g	-1.24	0.0355	-2.72	0	-1.4482	0.3132	-2.37	0.0129	NA	NA
911	ENSMUSG00000068747	Sort1	0.3	0.2695	-0.12	0.8946	-0.4614	0.3132	NA	NA	NA	NA
912	ENSMUSG00000053279	Aldh1a1	-0.79	0.1897	-2.3	0.004	-1.374	0.3132	NA	NA	NA	NA
913	ENSMUSG00000029518	Rab35	-0.33	0.0031	-0.22	0.8576	0.418	0.3132	NA	NA	NA	NA
914	ENSMUSG00000022010	Tsc22d1	-0.08	0.7113	-0.08	0.957	0.5061	0.3132	0.88	0.5257	NA	NA
915	ENSMUSG00000027680	Fxr1	0.19	0.161	0.21	0.8475	-0.3399	0.3132	NA	NA	0.4723	0.2951
916	ENSMUSG00000032097	Ddx6	-0.3	0	-0.06	0.9601	0.2876	0.3132	0.19	0.9227	NA	NA
917	ENSMUSG00000034918	Cdhr2	-0.21	0.264	-0.78	0.2572	-0.5264	0.3132	NA	NA	0.4717	0.2826
918	ENSMUSG00000029911	Ssbp1	-0.03	0.8604	0.12	0.9186	0.5009	0.3132	0.15	0.981	-0.2831	0.5206
919	ENSMUSG00000047821	Trim16	-0.92	0	-0.57	0.5297	-0.4834	0.3132	NA	NA	NA	NA
920	ENSMUSG00000030681	Mvp	-0.54	0.0215	-0.83	0.046	-0.5035	0.3132	NA	NA	1.1671	0.0083
921	ENSMUSG00000024507	Hsd17b4	-0.02	0.9451	-0.51	0.2958	-0.4312	0.3132	NA	NA	0.0961	0.8153
922	ENSMUSG00000040084	Bub1b	0.07	0.8198	-0.47	0.5595	-0.5139	0.3132	0.07	0.9831	NA	NA
923	ENSMUSG00000028567	Txndc12	-0.19	0.1732	0.12	0.9253	0.2965	0.3132	0.73	0.6907	NA	NA
924	ENSMUSG00000016487	Ppfibp1	0.31	0.006	0.61	0.5144	-0.3902	0.3137	NA	NA	NA	NA
925	ENSMUSG00000041571	Selenow	0.34	0.2709	1.25	0.1801	0.9234	0.3137	2.05	0.3163	NA	NA
926	ENSMUSG00000062867	Impdh2	-0.19	0.3297	-0.61	0.1493	-0.3622	0.3137	NA	NA	0.1585	0.7357
927	ENSMUSG00000031231	Cox7b	-0.13	0.6378	0.53	0.5859	0.7089	0.3137	0.94	0.5661	0.17	0.6634
928	ENSMUSG00000034951	Cog7	0.61	0	0.29	0.7246	-0.2881	0.3137	NA	NA	NA	NA
929	ENSMUSG00000024222	Fkbp5	0.78	0.0118	0.9	0.3317	0.7952	0.3137	NA	NA	NA	NA
930	ENSMUSG00000023170	Gps2	-0.26	0.208	-0.31	0.7564	0.4014	0.3137	NA	NA	NA	NA
931	ENSMUSG00000055612	Cdca7	-0.56	0.1367	0.06	0.9731	0.7007	0.3137	NA	NA	0.2801	0.4926
932	ENSMUSG00000092607	Scnm1	0.01	0.9744	0.26	0.814	0.35	0.3137	NA	NA	NA	NA
933	ENSMUSG00000027715	Ccna2	0.29	0.2458	-0.01	0.9948	-0.4132	0.3138	-0.04	0.9885	0.1346	0.7579
934	ENSMUSG00000004788	Eif2b2	0.34	0.0309	0.19	0.845	-0.4193	0.3138	NA	NA	NA	NA
935	ENSMUSG00000030505	Prmt3	0.02	0.9259	-0.17	0.8874	-0.231	0.3138	NA	NA	NA	NA
936	ENSMUSG00000037580	Gch1	-0.04	0.8442	0.36	0.7272	0.4789	0.3138	NA	NA	NA	NA
937	ENSMUSG00000029614	Rpl6	0.01	0.9338	-1.14	0.0318	-0.3127	0.3138	NA	NA	0.8331	0.0449
938	ENSMUSG00000032469	Dbr1	-0.02	0.8779	0.24	0.8452	-0.2667	0.3138	NA	NA	NA	NA
939	ENSMUSG00000029135	Fosl2	-0.39	0.0137	-0.54	0.4332	-0.3401	0.3138	0.43	0.8147	NA	NA
940	ENSMUSG00000066568	Lsm14a	-0.36	0.0005	-0.11	0.9355	0.3611	0.3138	NA	NA	NA	NA
941	ENSMUSG00000040097	Flywch1	0.37	0.0205	-0.03	0.9894	-0.5897	0.3138	NA	NA	NA	NA
942	ENSMUSG00000030704	Rab6a	-0.18	0.1744	-0.19	0.8353	0.2783	0.3138	-0.32	0.8442	NA	NA
943	ENSMUSG00000006800	Sulf2	0.48	0.001	0.08	0.9527	-0.533	0.3138	0.81	0.645	NA	NA
944	ENSMUSG00000008763	Man1a2	0.32	0.0927	-0.01	0.9949	-0.4083	0.3138	-0.46	0.7878	NA	NA
945	ENSMUSG00000054452	Aes	0.06	0.7792	0.6	0.4736	0.5903	0.3138	0.78	0.7412	-0.147	0.6943
946	ENSMUSG00000047539	Fbxo28	0.08	0.683	0.19	0.8868	0.2516	0.3138	NA	NA	NA	NA
947	ENSMUSG00000039678	Tbc1d13	-1.07	0	-0.53	0.6519	0.4829	0.3138	NA	NA	NA	NA
948	ENSMUSG00000020321	Mdh1	0.61	0	0.27	0.7407	-0.2395	0.3138	1.47	0.0505	0.1155	0.7648
949	ENSMUSG00000069270	Hist1h2ac	2.36	0.0179	0.68	0.5542	-1.5444	0.3138	NA	NA	0.6292	0.1422
950	ENSMUSG00000020561	Twistnb	-0.06	0.7601	-0.48	0.5926	-0.3133	0.3144	NA	NA	NA	NA
951	ENSMUSG00000057421	Las1l	0.27	0.0048	-0.02	0.9858	-0.2646	0.3144	NA	NA	NA	NA
952	ENSMUSG00000026694	Mettl13	0.15	0.5238	-0.33	0.7885	-0.7788	0.3144	NA	NA	NA	NA
953	ENSMUSG00000026094	Stk17b	-0.06	0.7744	0.13	0.9221	0.3119	0.3149	NA	NA	NA	NA
954	ENSMUSG00000049504	Proser1	-0.23	0.0977	0.29	0.8172	0.4776	0.3149	0.65	0.79	NA	NA
955	ENSMUSG00000006519	Cyba	0.42	0.0357	0.77	0.191	0.3958	0.3149	NA	NA	0.0253	0.9478
956	ENSMUSG00000046541	Zfp526	-0.43	0.132	-0.11	0.9654	0.3592	0.3149	NA	NA	NA	NA
957	ENSMUSG00000031295	Phka2	0.23	0.1936	-0.43	0.7662	0.3545	0.3149	NA	NA	NA	NA
958	ENSMUSG00000035399	Oser1	-0.8	0	-0.27	0.8141	0.4304	0.3152	NA	NA	NA	NA
959	ENSMUSG00000039000	Ube3c	0.3	0.0455	0.37	0.6704	-0.3547	0.3152	-0.41	0.897	NA	NA
960	ENSMUSG00000024991	Eif3a	-0.02	0.9555	-0.3	0.6791	-0.4686	0.3152	0.26	0.9152	0.5268	0.2385
961	ENSMUSG00000075702	Selenom	0.8	0.0127	1.53	0.0107	0.7566	0.3152	NA	NA	NA	NA
962	ENSMUSG00000027349	Fam98b	-0.1	0.3732	-0.37	0.617	-0.1811	0.3152	NA	NA	-0.4544	0.473
963	ENSMUSG00000072772	Grcc10	-0.23	0.1547	0.5	0.6352	0.7391	0.3152	1.06	0.4984	NA	NA
964	ENSMUSG00000026154	Sdhaf4	0.6	0.0005	1.36	0.0689	0.8064	0.3163	NA	NA	NA	NA
965	ENSMUSG00000005354	Txn2	0.24	0.004	0.22	0.8235	0.4106	0.3163	NA	NA	0.2837	0.4919
966	ENSMUSG00000035215	Lsm7	-0.1	0.5754	0.84	0.3937	1.0411	0.3163	NA	NA	0.4143	0.3095
967	ENSMUSG00000022503	Nubp1	0.21	0.2197	0.43	0.5101	0.3191	0.3163	NA	NA	NA	NA
968	ENSMUSG00000028307	Aldob	-1	0.5037	-2.83	0	-1.7796	0.3167	-1.91	0.1051	0.3207	0.3969
969	ENSMUSG00000020196	Cabin1	0.03	0.8526	0.97	0.2124	-0.2896	0.3167	-0.31	0.8974	NA	NA
970	ENSMUSG00000002981	Clptm1	0.46	0	0.08	0.9453	-0.3029	0.3167	NA	NA	NA	NA
971	ENSMUSG00000015961	Adss	0.06	0.725	-0.24	0.7145	-0.2369	0.3167	NA	NA	NA	NA
972	ENSMUSG00000028322	Exosc3	-0.62	0	-0.05	0.978	0.5497	0.3167	NA	NA	NA	NA
973	ENSMUSG00000036751	Cox6b1	0.08	0.5517	0.55	0.509	0.6674	0.3167	0.75	0.6247	0.0587	0.8813
974	ENSMUSG00000025278	Flnb	-0.96	0	-0.74	0.0915	0.2988	0.3167	-0.34	0.897	0.0913	0.8437
975	ENSMUSG00000027185	Nat10	0.13	0.5718	-0.43	0.6306	-0.2568	0.3167	NA	NA	NA	NA
976	ENSMUSG00000048490	Nrip1	-0.27	0.1071	0.14	0.9305	0.5347	0.3167	0.15	0.9557	NA	NA
977	ENSMUSG00000029726	Mepce	-0.12	0.6029	-0.87	0.2287	-0.5284	0.3173	-1.17	0.3949	NA	NA
978	ENSMUSG00000023118	Sympk	0.63	0.0023	0.13	0.9034	-0.4889	0.3176	NA	NA	NA	NA
979	ENSMUSG00000026172	Bcs1l	0.66	0	0.01	0.9962	-0.6679	0.3176	NA	NA	NA	NA
980	ENSMUSG00000024359	Hspa9	0.21	0.2094	-0.17	0.8252	-0.3191	0.3176	1.28	0.6382	0.7196	0.1024
981	ENSMUSG00000020444	Guk1	0.43	0.0097	0.77	0.263	0.9811	0.3176	NA	NA	NA	NA
982	ENSMUSG00000027350	Chgb	-5.37	0	-3.77	0	1.6805	0.3176	NA	NA	NA	NA
983	ENSMUSG00000003037	Rab8a	-0.38	0.0006	-0.09	0.9378	0.3583	0.3176	NA	NA	0.3004	0.4668
984	ENSMUSG00000023026	Dip2b	-0.25	0.0847	-0.7	0.3472	-0.3689	0.3176	NA	NA	NA	NA
985	ENSMUSG00000059323	Tonsl	-1.15	0	-1.01	0.3387	0.4335	0.3176	NA	NA	NA	NA
986	ENSMUSG00000045636	Mtus1	0.06	0.8467	-0.03	0.9855	-0.993	0.3176	0.38	0.8551	NA	NA
987	ENSMUSG00000044783	Hjurp	0.04	0.9104	-0.44	0.4939	-0.4682	0.3176	NA	NA	NA	NA
988	ENSMUSG00000025888	Casp1	-1.36	0.0004	-2.2	0	-0.7561	0.3176	NA	NA	NA	NA
989	ENSMUSG00000061718	Ppp1r1b	0.28	0.1167	-0.15	0.8675	-0.4766	0.3186	-0.3	0.8398	-0.2003	0.6311
990	ENSMUSG00000050271	Prag1	-0.51	0.0192	-0.91	0.1192	-0.4357	0.3186	-0.6	0.8277	NA	NA
991	ENSMUSG00000034738	Nostrin	-0.26	0.3369	0.06	0.9719	0.3985	0.3186	NA	NA	NA	NA
992	ENSMUSG00000044308	Ubr3	0.06	0.6905	-0.52	0.402	-0.5097	0.3186	NA	NA	NA	NA
993	ENSMUSG00000043881	Kbtbd7	-0.03	0.9187	0.43	0.7154	0.4377	0.3186	NA	NA	NA	NA
994	ENSMUSG00000029196	Tada2b	-0.57	0.0025	-0.18	0.9157	0.556	0.3186	NA	NA	NA	NA
995	ENSMUSG00000027164	Traf6	0.38	0.0095	0.59	0.5016	0.3125	0.3186	0.45	NA	NA	NA
996	ENSMUSG00000073792	Alg6	0.26	0.3869	0.49	0.5306	-0.4862	0.3186	0.79	0.7001	NA	NA
997	ENSMUSG00000016534	Lamp2	1.55	0	1.36	0.0049	-0.5494	0.3186	1.8	0.1561	NA	NA
998	ENSMUSG00000042055	Wdr11	-0.15	0.2805	-0.3	0.7665	-0.4264	0.3186	NA	NA	NA	NA
999	ENSMUSG00000028096	Gpr89	0.14	0.4215	0.03	0.9851	-0.6668	0.3186	NA	NA	NA	NA
1000	ENSMUSG00000026519	Tmem63a	0.02	0.9441	1	0.3071	-0.8761	0.3186	NA	NA	NA	NA
1001	ENSMUSG00000020818	Mfsd11	0.46	0.0021	0.3	0.8082	0.2632	0.3186	NA	NA	NA	NA
1002	ENSMUSG00000018849	Wwc1	-0.31	0.0325	-0.6	0.4968	-0.3655	0.3186	-0.29	0.9065	NA	NA
1003	ENSMUSG00000059555	Tor4a	-1.45	0	-0.76	0.5464	0.8273	0.3186	NA	NA	NA	NA
1004	ENSMUSG00000032330	Cox7a2	-0.04	0.827	0.47	0.569	0.6112	0.3186	0.41	0.8946	-0.2028	0.595
1005	ENSMUSG00000028961	Pgd	-0.27	0.15	-0.75	0.1554	-0.4152	0.3186	-0.12	NA	0.3841	0.4025
1006	ENSMUSG00000008348	Ubc	0.46	0.0555	0.02	0.9875	-0.3916	0.3186	NA	NA	-0.0232	0.9514
1007	ENSMUSG00000052419	2610001J05Rik	0.58	0.0017	0.81	0.4135	0.4549	0.3186	1.73	0.5312	NA	NA
1008	ENSMUSG00000029610	Aimp2	0	0.9976	0.01	0.9941	0.3432	0.3186	NA	NA	NA	NA
1009	ENSMUSG00000031357	Syap1	0.78	0	0.99	0.0308	0.3287	0.3186	0.63	0.7517	NA	NA
1010	ENSMUSG00000041303	Gtf3c3	0.11	0.4185	-0.15	0.8795	-0.1815	0.3186	NA	NA	NA	NA
1011	ENSMUSG00000074444	Defa30	-3.39	0.0032	-2	0	1.5195	0.3186	NA	NA	-0.0806	0.8332
1012	ENSMUSG00000042148	Cox10	-0.31	0.0218	0.09	0.9704	0.522	0.3186	NA	NA	NA	NA
1013	ENSMUSG00000020978	Klhdc2	0.33	0.1343	0.78	0.2701	0.5482	0.3186	0.87	0.6505	NA	NA
1014	ENSMUSG00000044147	Arf6	-0.57	0	-0.33	0.6588	0.3125	0.3186	-0.36	0.8195	0.5478	0.1982
1015	ENSMUSG00000015533	Itga2	-0.2	0.4807	-0.32	0.7992	-0.4422	0.3186	NA	NA	NA	NA
1016	ENSMUSG00000046179	E2f8	0.2	0.2929	-0.34	0.7344	-0.3727	0.3186	-0.42	0.8072	NA	NA
1017	ENSMUSG00000021118	Plek2	-0.88	0	-0.61	0.316	0.368	0.3186	NA	NA	0.5706	0.2029
1018	ENSMUSG00000057522	Spop	-0.33	0.0001	-0.02	0.9938	0.4088	0.3186	-0.06	0.9853	NA	NA
1019	ENSMUSG00000032413	Rasa2	-0.7	0	-0.47	0.6579	0.4685	0.3186	NA	NA	NA	NA
1020	ENSMUSG00000032077	Bud13	-0.25	0.4281	0.46	0.7299	0.6754	0.3196	NA	NA	NA	NA
1021	ENSMUSG00000060510	Zfp266	-0.13	0.5571	0.67	0.4297	0.483	0.3204	0.51	0.7716	NA	NA
1022	ENSMUSG00000084883	Ccdc85c	-0.05	0.7866	-0.49	0.631	-0.2942	0.3206	NA	NA	NA	NA
1023	ENSMUSG00000023243	Kcnk5	-0.79	0.0228	-1.6	0.0232	-0.8441	0.3206	-1.08	0.4571	NA	NA
1024	ENSMUSG00000020888	Dvl2	-0.34	0.4208	0.25	0.8337	0.6703	0.3209	NA	NA	NA	NA
1025	ENSMUSG00000029482	Aacs	-1.16	0	-0.73	0.1476	0.5106	0.3209	NA	NA	-0.0246	0.9541
1026	ENSMUSG00000053870	Fpgt	0.16	0.332	0.45	0.6719	0.3753	0.3209	NA	NA	NA	NA
1027	ENSMUSG00000029345	Tfip11	-0.12	0.6251	0.03	0.9855	0.4796	0.3209	0.07	0.9854	NA	NA
1028	ENSMUSG00000007850	Hnrnph1	-0.35	0.0005	-0.34	0.7189	0.7291	0.3213	-0.21	0.9491	-0.0496	0.9131
1029	ENSMUSG00000067071	Hes6	-0.1	0.7788	0.35	0.6683	0.5388	0.3213	NA	NA	NA	NA
1030	ENSMUSG00000060450	Rnf14	-0.33	0.0018	-0.08	0.9745	0.3899	0.3213	-0.85	0.8122	NA	NA
1031	ENSMUSG00000060591	Ifitm2	1.05	0	1.43	0.0007	0.4678	0.3219	2.25	0.2644	0.1967	0.6073
1032	ENSMUSG00000018362	Kpna2	0.01	0.9789	-0.58	0.3193	-0.3666	0.3219	0.97	0.6075	0.873	0.0304
1033	ENSMUSG00000075528	Aarsd1	0.23	0.2248	-0.37	0.666	-0.3303	0.3219	NA	NA	NA	NA
1034	ENSMUSG00000028228	Cpne3	0.28	0.0018	-0.02	0.9858	-0.2295	0.3219	NA	NA	0.2461	0.5926
1035	ENSMUSG00000051853	Arf3	0.7	0	0.4	0.5333	-0.3041	0.3219	0.79	0.5309	0.2328	0.6164
1036	ENSMUSG00000022365	Derl1	-0.31	0.0027	-0.02	0.9922	0.3476	0.3219	0.14	0.9639	0.0415	0.9288
1037	ENSMUSG00000026470	Stx6	0.58	0	0.67	0.4256	0.3622	0.3219	NA	NA	NA	NA
1038	ENSMUSG00000048007	Timm8a1	0.24	0.0274	0.65	0.4836	0.5478	0.3219	NA	NA	NA	NA
1039	ENSMUSG00000080268	Brms1	-0.35	0.346	0.31	0.8324	0.7636	0.3219	NA	NA	NA	NA
1040	ENSMUSG00000061273	Mmgt1	0.53	0	0.92	0.2742	0.4291	0.3225	NA	NA	NA	NA
1041	ENSMUSG00000021549	Rasa1	-0.36	0.0024	0.05	0.9766	0.3473	0.3225	NA	NA	NA	NA
1042	ENSMUSG00000032437	Stt3b	0.2	0.0023	-0.12	0.9015	-0.2948	0.3225	0.46	0.7225	-0.2704	0.5961
1043	ENSMUSG00000028514	Usp24	0.16	0.1516	-0.3	0.7837	-0.4126	0.3228	NA	NA	NA	NA
1044	ENSMUSG00000038628	Polr3k	0.4	0.0659	0.92	0.2145	0.618	0.3229	NA	NA	-0.4008	0.4877
1045	ENSMUSG00000072889	Nfxl1	-0.13	0.5073	-0.05	0.978	0.3029	0.3229	NA	NA	NA	NA
1046	ENSMUSG00000066877	Nck2	-0.39	0.0011	-0.44	0.609	0.5614	0.3229	-2.08	0.0136	NA	NA
1047	ENSMUSG00000028703	Lrrc41	-0.83	0	-0.59	0.3315	0.315	0.323	NA	NA	NA	NA
1048	ENSMUSG00000033938	Ndufb7	0.16	0.3453	0.69	0.3315	0.6077	0.323	NA	NA	-0.2767	0.4812
1049	ENSMUSG00000039193	Nlrc4	-0.68	0	-1.05	0.0554	-0.4855	0.323	-0.85	0.6918	NA	NA
1050	ENSMUSG00000057440	Mpp7	0.51	0.0001	-0.02	0.9898	-0.5451	0.323	0.25	0.9254	NA	NA
1051	ENSMUSG00000040746	Rnf167	-0.29	0.0202	0.09	0.9694	0.3608	0.323	NA	NA	NA	NA
1052	ENSMUSG00000022253	Nadk2	-0.77	0	-0.96	0.049	-0.3725	0.323	NA	NA	NA	NA
1053	ENSMUSG00000002550	Uck1	-0.63	0.0033	-0.24	0.895	0.6444	0.3234	NA	NA	NA	NA
1054	ENSMUSG00000048410	Zfp407	-0.06	0.8083	-0.51	0.5966	-0.3701	0.3242	NA	NA	NA	NA
1055	ENSMUSG00000047721	Bola2	0.9	0	2.33	0	1.0211	0.3242	1.93	0.0128	NA	NA
1056	ENSMUSG00000021810	Ecd	-0.09	0.6208	-0.03	0.9801	-0.3974	0.3242	0.46	0.8474	NA	NA
1057	ENSMUSG00000031352	Hccs	0.39	0.0186	0.81	0.1732	0.4052	0.3252	1.04	0.4746	NA	NA
1058	ENSMUSG00000030726	Pold3	-0.12	0.4812	0.74	0.4077	0.4304	0.326	NA	NA	NA	NA
1059	ENSMUSG00000030019	Fbxl14	-0.32	0.0179	0.1	0.9631	0.5288	0.326	NA	NA	NA	NA
1060	ENSMUSG00000036620	Mgat4b	-0.58	0.0004	0.22	0.8786	0.4703	0.326	0.21	0.9385	NA	NA
1061	ENSMUSG00000039254	Pomt1	-0.2	0.1271	-0.06	0.9779	0.3744	0.326	NA	NA	NA	NA
1062	ENSMUSG00000074102	Rbm15b	-0.08	0.6501	0.89	0.4539	0.4634	0.326	NA	NA	NA	NA
1063	ENSMUSG00000029821	Gsdme	0.33	0.2768	0.21	0.9041	-0.7389	0.3272	NA	NA	NA	NA
1064	ENSMUSG00000029147	Ppm1g	0.38	0.1563	-0.02	0.9894	-0.5035	0.3275	NA	NA	NA	NA
1065	ENSMUSG00000034789	Rab24	-0.22	0.0521	0.33	0.8194	0.2388	0.3275	0.26	0.9341	NA	NA
1066	ENSMUSG00000029594	Rbm19	0.48	0.0046	-0.05	0.9793	-0.4567	0.3275	NA	NA	NA	NA
1067	ENSMUSG00000049577	Zfpm1	0.09	0.7433	0.61	0.5253	0.5893	0.328	0.71	0.7824	NA	NA
1068	ENSMUSG00000061288	Taok3	-0.03	0.7912	-0.51	0.4907	-0.5983	0.328	-0.35	0.8594	NA	NA
1069	ENSMUSG00000026484	Rnf2	0.13	0.3456	-0.05	0.9734	0.7325	0.328	NA	NA	NA	NA
1070	ENSMUSG00000026849	Tor1a	-0.45	0.0001	0.1	0.9599	0.6601	0.328	NA	NA	NA	NA
1071	ENSMUSG00000090266	Mettl23	0.29	0.1566	0.71	0.5788	0.6006	0.3298	NA	NA	NA	NA
1072	ENSMUSG00000030062	Rpn1	0.47	0.0002	0.35	0.6961	-0.2557	0.3298	NA	NA	0.3756	0.4083
1073	ENSMUSG00000024393	Prrc2a	-0.06	0.6601	-0.43	0.6107	-0.4072	0.3298	-0.03	0.9904	NA	NA
1074	ENSMUSG00000024640	Psat1	0.44	0.2325	-0.28	0.8408	-0.7693	0.3298	NA	NA	0.4398	0.298
1075	ENSMUSG00000066278	Vps37b	-0.68	0.0057	-0.19	0.8989	0.5809	0.3304	NA	NA	NA	NA
1076	ENSMUSG00000041241	Mul1	-0.24	0.1847	-0.18	0.9288	0.3861	0.3304	NA	NA	0.032	0.9374
1077	ENSMUSG00000066979	Bub3	0.18	0.1311	-0.02	0.9894	-0.197	0.3304	NA	NA	0.6291	0.1305
1078	ENSMUSG00000091780	Sco2	-0.28	0.1174	-0.99	0.2708	-0.7263	0.3304	-0.51	0.8486	NA	NA
1079	ENSMUSG00000022360	Atad2	0.24	0.4222	-0.36	0.6213	-0.4123	0.3306	NA	NA	NA	NA
1080	ENSMUSG00000020802	Ube2o	0.53	0.0051	0.14	0.9068	-0.2918	0.3306	NA	NA	NA	NA
1081	ENSMUSG00000035064	Eef2k	-0.95	0	-0.48	0.618	0.5193	0.3306	-0.75	0.6731	NA	NA
1082	ENSMUSG00000042215	Bag2	0.29	0.2422	0.33	0.8954	0.2864	0.3306	NA	NA	NA	NA
1083	ENSMUSG00000048732	Klhl11	0.06	0.7931	0.43	0.6952	0.4823	0.3306	NA	NA	NA	NA
1084	ENSMUSG00000028032	Papss1	0.64	0.0034	0.25	0.7981	-0.5074	0.3306	NA	NA	0.626	0.1276
1085	ENSMUSG00000001524	Gtf2h4	0.07	0.7681	-0.55	0.6711	-0.2594	0.3306	NA	NA	NA	NA
1086	ENSMUSG00000067231	Cyp2c65	-1.07	0.0004	-1.73	0.0001	-0.6071	0.3306	NA	NA	0.3208	0.4066
1087	ENSMUSG00000052151	Plpp2	-1.08	0	-0.5	0.4943	0.3163	0.3306	NA	NA	-0.6508	0.0964
1088	ENSMUSG00000079316	Rab9	0.03	0.8827	0.45	0.5663	0.373	0.3306	1.06	0.4684	NA	NA
1089	ENSMUSG00000033857	Engase	0.47	0.0217	0.05	0.9734	-0.4239	0.3306	0.01	0.9981	NA	NA
1090	ENSMUSG00000024150	Mcfd2	-0.42	0.1383	-0.17	0.8799	0.3804	0.3306	1.19	0.5648	NA	NA
1091	ENSMUSG00000037815	Ctnna1	-0.1	0.5217	-0.37	0.4731	-0.312	0.3306	NA	NA	0.3093	0.4811
1092	ENSMUSG00000038879	Nipal2	0.33	0.2448	1.07	0.1942	0.3943	0.3306	NA	NA	NA	NA
1093	ENSMUSG00000028156	Eif4e	0.29	0.001	0.05	0.9748	-0.5455	0.3306	0.44	0.9017	-0.2751	0.5083
1094	ENSMUSG00000042105	Inpp5f	0.54	0.0061	0.41	0.6911	-0.3365	0.3306	NA	NA	NA	NA
1095	ENSMUSG00000018846	Pank3	-1.09	0	-1.73	0.0028	-0.6082	0.3306	-0.74	0.718	0.7769	0.0767
1096	ENSMUSG00000033047	Eif3l	0.24	0.031	-0.24	0.7861	-0.3314	0.3306	NA	NA	0.6644	0.0958
1097	ENSMUSG00000021039	Snw1	-0.06	0.6685	-0.31	0.5945	-0.175	0.3306	NA	NA	0.4499	0.2861
1098	ENSMUSG00000061232	H2-K1	0.66	0	0.4	0.5708	-0.3977	0.3306	NA	NA	0.3995	0.3445
1099	ENSMUSG00000040584	Abcb1a	0.6	0.1439	-0.19	0.8404	-0.7074	0.3306	0.1	0.9725	0.3205	0.4867
1100	ENSMUSG00000024218	Taf11	0.14	0.5836	0.5	0.6788	0.3987	0.3306	NA	NA	NA	NA
1101	ENSMUSG00000067229	Cyp2c66	-1.87	0.1932	-3.36	0	-1.7386	0.3306	NA	NA	0.0309	0.9423
1102	ENSMUSG00000019923	Zwint	0.25	0.0361	0.11	0.9164	-0.2778	0.3306	NA	NA	1.0213	0.0146
1103	ENSMUSG00000001225	Slc26a3	-1.39	0.0112	-2.51	0	-1.086	0.3306	NA	NA	NA	NA
1104	ENSMUSG00000028470	Hint2	0.06	0.811	0.41	0.6487	0.4552	0.3306	NA	NA	NA	NA
1105	ENSMUSG00000078440	Dohh	0.03	0.8974	-0.19	0.8762	-0.3161	0.3306	0.44	0.862	NA	NA
1106	ENSMUSG00000027637	Rab5if	-0.1	0.2901	0.43	0.6736	0.6623	0.3306	-0.06	0.9873	-0.2687	0.5714
1107	ENSMUSG00000039062	Anpep	0.11	0.8323	-1.11	0.2032	-0.9772	0.3306	NA	NA	NA	NA
1108	ENSMUSG00000016382	Pls3	1.83	0	1.5	0.0066	-0.6393	0.3306	NA	NA	NA	NA
1109	ENSMUSG00000028873	Cdca8	0	0.9892	-0.22	0.8406	-0.4436	0.3311	0.52	0.882	NA	NA
1110	ENSMUSG00000006360	Crip1	-1.21	0	-0.5	0.6215	0.7867	0.3311	NA	NA	0.4336	0.2921
1111	ENSMUSG00000029104	Htt	0.37	0.0052	-0.09	0.957	-0.3861	0.3312	NA	NA	NA	NA
1112	ENSMUSG00000035597	Prpf39	-0.89	0	-0.41	0.7584	0.5528	0.3312	NA	NA	NA	NA
1113	ENSMUSG00000031827	Cotl1	0.41	0.0719	-0.04	0.9706	-0.3953	0.3312	0.14	0.9513	-0.2007	0.6309
1114	ENSMUSG00000051695	Pcbp1	-0.17	0.2935	-0.52	0.3317	-0.294	0.3312	-0.21	0.9213	-0.1836	0.6388
1115	ENSMUSG00000064213	Defa24	-3.02	0.0004	-1.74	0.0001	1.3468	0.3312	NA	NA	-0.0166	0.9653
1116	ENSMUSG00000025995	Wdr75	-0.26	0.0083	-0.04	0.9821	-0.408	0.3312	NA	NA	0.193	0.6889
1117	ENSMUSG00000027907	S100a11	0.52	0.0528	1.11	0.1203	0.7013	0.3315	NA	NA	0.1481	0.6929
1118	ENSMUSG00000017210	Med24	-0.24	0.1437	-0.73	0.21	-0.2308	0.3315	NA	NA	NA	NA
1119	ENSMUSG00000045538	Ddx28	-0.46	0.0255	-0.19	0.8732	0.3468	0.3315	NA	NA	NA	NA
1120	ENSMUSG00000039770	Ypel5	-0.66	0.0195	-2.24	0.0229	0.3954	0.3315	-2.54	0.2303	NA	NA
1121	ENSMUSG00000044408	Sptssa	0.15	0.4789	0.62	0.3937	0.4476	0.3315	NA	NA	0.2556	0.5307
1122	ENSMUSG00000028247	Coq3	0.55	0.0001	0.68	0.3367	0.1882	0.3315	NA	NA	NA	NA
1123	ENSMUSG00000007041	Clic1	-0.26	0.0608	-0.08	0.9361	0.2188	0.3315	0.33	0.8611	0.5648	0.1499
1124	ENSMUSG00000029414	Kntc1	0.41	0.0983	-0.03	0.9856	-0.4504	0.3315	NA	NA	NA	NA
1125	ENSMUSG00000069833	Ahnak	-0.98	0	-1.03	0.2655	0.5779	0.3315	-1.58	0.5046	NA	NA
1126	ENSMUSG00000024597	Slc12a2	0.52	0.0361	0.02	0.9861	-0.4257	0.3315	-0.02	0.9946	-0.145	0.7842
1127	ENSMUSG00000019461	Plscr3	0.38	0.0506	0.36	0.6903	0.3889	0.3315	NA	NA	NA	NA
1128	ENSMUSG00000036315	Znrd1	-0.63	0	-0.44	0.6719	0.4008	0.3315	NA	NA	NA	NA
1129	ENSMUSG00000090877	Hspa1b	2.38	0	1.66	0.0088	-0.6197	0.3315	NA	NA	NA	NA
1130	ENSMUSG00000055720	Ubl7	0.06	0.7536	0.27	0.8126	0.6453	0.3316	NA	NA	NA	NA
1131	ENSMUSG00000003849	Nqo1	-0.82	0.2291	-2.19	0.0032	-1.2036	0.3316	NA	NA	NA	NA
1132	ENSMUSG00000001665	Gstt3	0.13	0.437	-0.2	0.9006	-0.3458	0.3316	NA	NA	0.4093	0.2947
1133	ENSMUSG00000010277	2610507B11Rik	-0.41	0	-0.84	0.2595	-0.4621	0.3316	NA	NA	NA	NA
1134	ENSMUSG00000029030	Tprgl	0.02	0.9209	0.18	0.9069	0.649	0.3316	NA	NA	NA	NA
1135	ENSMUSG00000036693	Nop14	0.02	0.9037	-0.22	0.7922	-0.2079	0.3316	NA	NA	NA	NA
1136	ENSMUSG00000003402	Prkcsh	0.65	0.0009	0.22	0.8249	-0.6299	0.3316	1.54	0.2107	0.787	0.0833
1137	ENSMUSG00000044201	Cdc25c	0.2	0.4976	-0.36	0.7235	-0.5451	0.3316	NA	NA	NA	NA
1138	ENSMUSG00000027276	Jag1	-0.89	0.0002	-0.45	0.6536	0.4689	0.3316	NA	NA	NA	NA
1139	ENSMUSG00000044573	Acp1	0.66	0	0.48	0.4104	0.3674	0.3316	NA	NA	0.3989	0.3412
1140	ENSMUSG00000019715	Gle1	-0.12	0.555	-0.47	0.6453	-0.263	0.3316	NA	NA	NA	NA
1141	ENSMUSG00000031482	Slc25a15	-0.76	0	-1.09	0.0466	-0.4482	0.3316	0.3	0.9086	NA	NA
1142	ENSMUSG00000005615	Pcyt1a	-0.21	0.2675	-0.54	0.4182	-0.4041	0.3316	NA	NA	NA	NA
1143	ENSMUSG00000028029	Aimp1	-0.05	0.8492	-0.31	0.6708	-0.3023	0.3317	NA	NA	0.1599	0.7229
1144	ENSMUSG00000032561	Acpp	-0.21	0.4907	-0.23	0.8421	-0.5173	0.3318	NA	NA	NA	NA
1145	ENSMUSG00000015656	Hspa8	0.06	0.6358	-0.39	0.5814	-0.4013	0.3318	-0.18	0.9513	0.5203	0.2327
1146	ENSMUSG00000032399	Rpl4	0.02	0.9052	-0.45	0.5751	-0.3876	0.3318	NA	NA	0.728	0.0781
1147	ENSMUSG00000020747	Tmem94	-0.48	0.0001	-0.82	0.5419	-0.5281	0.3318	NA	NA	NA	NA
1148	ENSMUSG00000038936	Sccpdh	0.09	0.6004	0.18	0.8942	0.4201	0.3318	NA	NA	NA	NA
1149	ENSMUSG00000028702	Rad54l	0.6	0.0793	0.38	0.7813	-0.3504	0.3318	1.02	0.6763	NA	NA
1150	ENSMUSG00000074447	Defa21	-1.79	0.0303	-0.45	0.7813	1.4002	0.3319	NA	NA	-0.5759	0.1567
1151	ENSMUSG00000040188	Scamp2	-0.54	0	-0.34	0.6484	0.2524	0.3319	NA	NA	0.3265	0.4028
1152	ENSMUSG00000041515	Irf8	-0.57	0.0061	0.48	0.5665	0.7827	0.3321	NA	NA	0.6953	0.0873
1153	ENSMUSG00000054256	Msi1	1.4	0.0012	0.89	0.2032	-0.6049	0.3323	NA	NA	NA	NA
1154	ENSMUSG00000024446	Rpp21	-0.33	0.1035	-1.04	0.4006	0.6945	0.3323	NA	NA	NA	NA
1155	ENSMUSG00000006301	Tmbim1	-0.49	0	-0.52	0.5777	0.3137	0.3323	1.59	0.8544	NA	NA
1156	ENSMUSG00000072949	Acot1	1.4	0.0001	0.58	0.3722	-0.8803	0.3323	NA	NA	NA	NA
1157	ENSMUSG00000005034	Prkacb	1.1	0	0.43	0.7817	-0.4124	0.3323	NA	NA	NA	NA
1158	ENSMUSG00000028843	Sh3bgrl3	-0.31	0.0489	-0.19	0.922	0.8122	0.3328	NA	NA	0.5074	0.2031
1159	ENSMUSG00000022820	Ndufb4	0.24	0.2191	0.77	0.3162	0.657	0.3332	NA	NA	0.6345	0.1548
1160	ENSMUSG00000034163	Zfc3h1	-0.82	0	-0.54	0.5373	0.4316	0.3332	NA	NA	NA	NA
1161	ENSMUSG00000031820	Babam1	-0.03	0.8062	0.34	0.6736	0.4448	0.3344	-0.26	0.9156	NA	NA
1162	ENSMUSG00000005233	Spc25	0.8	0.0007	0.53	0.5458	-0.764	0.3346	NA	NA	NA	NA
1163	ENSMUSG00000020124	Usp15	0.22	0.0394	0.33	0.7598	-0.2199	0.3346	NA	NA	NA	NA
1164	ENSMUSG00000031877	Ces2g	-0.22	0.5418	-0.89	0.1244	-0.6029	0.3346	NA	NA	0.4377	0.3768
1165	ENSMUSG00000028053	Ash1l	-0.29	0.0078	-0.72	0.259	-0.3837	0.3346	NA	NA	NA	NA
1166	ENSMUSG00000037072	Selenof	0.33	0.002	0.72	0.5044	0.3821	0.3346	NA	NA	-0.2854	0.4812
1167	ENSMUSG00000026554	Dcaf8	-0.36	0.0058	-0.51	0.4145	-0.1936	0.3346	-1.11	0.3429	NA	NA
1168	ENSMUSG00000116564	Riok2	0.07	0.6398	0.2	0.8194	0.1907	0.3346	NA	NA	NA	NA
1169	ENSMUSG00000052533	Nup188	0.17	0.4495	-0.1	0.9707	-0.3824	0.3346	NA	NA	NA	NA
1170	ENSMUSG00000073563	Csnk1g3	-0.67	0	-0.33	0.7447	0.325	0.3346	-0.77	0.692	NA	NA
1171	ENSMUSG00000030868	Dctn5	-0.3	0.0001	0.41	0.6951	0.4345	0.3346	NA	NA	-0.6418	0.1672
1172	ENSMUSG00000049401	Ogfr	0.06	0.683	-0.3	0.8179	-0.2865	0.3346	NA	NA	NA	NA
1173	ENSMUSG00000014873	Surf2	0.01	0.9649	0.62	0.6399	0.6931	0.3346	NA	NA	NA	NA
1174	ENSMUSG00000027356	Fermt1	-0.47	0	-0.67	0.1747	-0.2754	0.3346	-0.2	0.9122	NA	NA
1175	ENSMUSG00000038235	F11r	-0.36	0.0064	0.04	0.9807	0.4366	0.3346	NA	NA	0.3799	0.3598
1176	ENSMUSG00000014856	Tmem208	0.33	0.0375	0.66	0.2879	0.3051	0.3346	0.79	0.6463	NA	NA
1177	ENSMUSG00000004895	Prcc	0.01	0.9739	0.28	0.7611	0.3417	0.3346	0.48	NA	NA	NA
1178	ENSMUSG00000020493	Prr11	0.37	0.2267	-0.1	0.9614	-0.3173	0.3346	NA	NA	NA	NA
1179	ENSMUSG00000034211	Mrps17	0.13	0.2719	0.4	0.6672	0.418	0.3346	-0.25	0.9571	-0.3698	0.3915
1180	ENSMUSG00000028536	2610528J11Rik	-0.81	0	-0.3	0.8198	0.5149	0.3346	0.12	0.9666	NA	NA
1181	ENSMUSG00000030536	Iqgap1	-0.36	0.0133	-1.34	0.0381	-0.3232	0.3346	0.15	0.9652	0.5586	0.2498
1182	ENSMUSG00000051518	Rps19bp1	-0.2	0.1906	0.28	0.8082	0.5023	0.3346	NA	NA	NA	NA
1183	ENSMUSG00000026235	Epha4	0.92	0.0905	4.54	0.014	0.8438	0.3346	NA	NA	NA	NA
1184	ENSMUSG00000027166	Dnajc24	0.13	0.6251	0.17	0.9249	0.2751	0.3346	-0.4	0.8838	NA	NA
1185	ENSMUSG00000028099	Polr3c	-0.07	0.5676	0.02	0.9936	-0.2396	0.3346	-0.09	0.9848	NA	NA
1186	ENSMUSG00000025224	Gbf1	0.13	0.7555	-0.07	0.9646	-0.5022	0.3346	0.39	0.8733	NA	NA
1187	ENSMUSG00000022247	Brix1	0.07	0.6059	0.1	0.9601	0.3855	0.3346	NA	NA	-0.1061	0.8107
1188	ENSMUSG00000021514	Zfp369	0.47	0.008	-0.01	0.9971	-0.295	0.3346	NA	NA	NA	NA
1189	ENSMUSG00000049090	Zadh2	-0.35	0.0378	-0.76	0.19	-0.3919	0.3346	NA	NA	NA	NA
1190	ENSMUSG00000046785	Epm2aip1	-0.92	0	-0.48	0.6105	0.4677	0.3346	NA	NA	NA	NA
1191	ENSMUSG00000019590	Cyb561	0.49	0.0015	0.66	0.3778	0.2579	0.3346	NA	NA	NA	NA
1192	ENSMUSG00000009681	Bcr	0.06	0.8175	-0.49	0.6858	-0.4787	0.3346	NA	NA	NA	NA
1193	ENSMUSG00000030417	Pdcd5	0.23	0.3336	0.69	0.3778	0.5315	0.3346	0.93	0.7155	-0.2591	0.5141
1194	ENSMUSG00000071076	Jund	-0.23	0.6278	0.42	0.6491	0.7373	0.3346	1.1	NA	NA	NA
1195	ENSMUSG00000007029	Vars	0.2	0.2895	-0.13	0.9134	-0.3653	0.3346	0.62	0.7182	NA	NA
1196	ENSMUSG00000017778	Cox7c	-0.38	0.0065	0.07	0.9734	0.8614	0.3346	0.77	0.7031	0.2447	0.5504
1197	ENSMUSG00000000711	Rab5b	-0.03	0.888	-0.21	0.8555	-0.3271	0.3346	NA	NA	NA	NA
1198	ENSMUSG00000031197	Vbp1	0.29	0.0268	0.53	0.4794	0.3299	0.3359	NA	NA	NA	NA
1199	ENSMUSG00000024382	Ercc3	0.28	0.019	-0.1	0.9516	-0.349	0.3366	NA	NA	NA	NA
1200	ENSMUSG00000028889	Yrdc	0.16	0.2054	0.75	0.4028	0.6466	0.3366	NA	NA	NA	NA
1201	ENSMUSG00000029103	Lrpap1	0.43	0.0005	0.67	0.2873	0.413	0.3366	NA	NA	NA	NA
1202	ENSMUSG00000020280	Pus10	0.39	0.0011	0.32	0.7407	0.6882	0.3366	NA	NA	NA	NA
1203	ENSMUSG00000024603	Dctn4	-0.44	0.0009	-0.29	0.7611	-0.3003	0.3366	NA	NA	NA	NA
1204	ENSMUSG00000036992	Nxt1	0.1	0.7064	0.43	0.6494	0.3136	0.3366	1.61	0.3882	NA	NA
1205	ENSMUSG00000028165	Cisd2	-0.23	0.0145	0.39	0.8089	0.6405	0.3366	NA	NA	0.1945	0.6813
1206	ENSMUSG00000028932	Psmc2	0.22	0.0225	-0.05	0.966	-0.1922	0.3366	NA	NA	NA	NA
1207	ENSMUSG00000099583	Hist1h3d	1.82	0.1251	0.43	0.7024	-1.2903	0.3368	NA	NA	0.3817	0.4003
1208	ENSMUSG00000041625	Ggact	-0.47	0.0007	0.05	0.9795	0.618	0.3368	0.34	0.9037	NA	NA
1209	ENSMUSG00000063802	Hspbp1	0.36	0.0071	0.02	0.9896	-0.2141	0.337	0.59	0.8973	NA	NA
1210	ENSMUSG00000058655	Eif4b	-0.25	0.081	-0.79	0.1688	-0.3129	0.3382	NA	NA	0.5898	0.1405
1211	ENSMUSG00000075327	Zbtb2	0.15	0.4178	-0.4	0.7802	-0.5529	0.3382	NA	NA	NA	NA
1212	ENSMUSG00000020484	Xbp1	-0.75	0.0003	-0.38	0.6292	0.6042	0.3382	NA	NA	NA	NA
1213	ENSMUSG00000054422	Fabp1	0.25	0.915	-2.01	0.3318	-2.2209	0.3389	-1.31	0.5617	-0.0057	0.9889
1214	ENSMUSG00000020079	Supv3l1	-0.1	0.3692	0.14	0.937	-0.4383	0.3389	NA	NA	NA	NA
1215	ENSMUSG00000022811	Zfp148	-0.09	0.4062	0.12	0.9228	0.3922	0.3392	0.29	0.9133	NA	NA
1216	ENSMUSG00000078578	Ube2d3	-0.02	0.9244	0.37	0.505	0.5213	0.3392	0.17	0.9377	-0.0769	0.8457
1217	ENSMUSG00000041272	Tox	-0.74	0	-0.23	0.8591	0.4489	0.3393	NA	NA	NA	NA
1218	ENSMUSG00000027889	Ampd2	-0.36	0.0068	-0.01	0.9945	0.4209	0.3396	-0.29	0.9385	NA	NA
1219	ENSMUSG00000031672	Got2	0.94	0	0.59	0.2357	-0.273	0.3396	NA	NA	0.1388	0.7689
1220	ENSMUSG00000035958	Tdp2	-0.6	0	-0.03	0.9855	0.2974	0.3398	NA	NA	NA	NA
1221	ENSMUSG00000071654	Uqcc3	-0.89	0.0002	0.04	0.9875	0.8635	0.3406	NA	NA	NA	NA
1222	ENSMUSG00000003779	Kif20a	0.47	0.0678	-0.05	0.9714	-0.5039	0.3407	0.41	NA	NA	NA
1223	ENSMUSG00000047832	Cdca4	-0.2	0.1537	-0.1	0.9432	0.5285	0.3407	NA	NA	NA	NA
1224	ENSMUSG00000037408	Cnnm4	-0.77	0	-1.28	0.0206	-0.3909	0.3407	NA	NA	NA	NA
1225	ENSMUSG00000032267	Usp28	-0.01	0.9593	-0.88	0.4368	0.5186	0.3407	NA	NA	NA	NA
1226	ENSMUSG00000025204	Ndufb8	-0.07	0.8296	0.43	0.7178	0.7185	0.3407	NA	NA	-0.1629	0.7131
1227	ENSMUSG00000035284	Vps13c	1.17	0	0.87	0.1003	-0.6188	0.3407	NA	NA	NA	NA
1228	ENSMUSG00000039349	C130074G19Rik	-0.79	0	-0.48	0.7018	0.3399	0.3407	NA	NA	NA	NA
1229	ENSMUSG00000049760	2410015M20Rik	0.22	0.1451	0.6	0.3775	0.4812	0.3407	NA	NA	0.0431	0.9135
1230	ENSMUSG00000053286	Trmt1l	-0.06	0.799	0.11	0.957	-0.4711	0.3409	NA	NA	NA	NA
1231	ENSMUSG00000025872	Thoc3	0.08	0.6238	0.42	0.6629	0.4541	0.3409	NA	NA	NA	NA
1232	ENSMUSG00000051346	Spryd4	-0.02	0.9006	0.36	0.7861	0.5269	0.3409	NA	NA	NA	NA
1233	ENSMUSG00000005533	Igf1r	1.13	0	0.6	0.5826	-0.4308	0.3414	NA	NA	NA	NA
1234	ENSMUSG00000019261	Map1s	0.24	0.4169	-0.2	0.8688	-0.4196	0.3414	NA	NA	NA	NA
1235	ENSMUSG00000035547	Capn5	0.14	0.5168	-0.45	0.5217	-0.2482	0.3422	NA	NA	NA	NA
1236	ENSMUSG00000017548	Suz12	0.4	0.0926	-0.48	0.6395	-1.0701	0.3422	1.43	0.331	NA	NA
1237	ENSMUSG00000027663	Zmat3	1.11	0	0.83	0.186	-0.4143	0.3422	1.32	0.2757	NA	NA
1238	ENSMUSG00000009549	Srp14	0.58	0	1.2	0.0626	0.7029	0.3422	NA	NA	NA	NA
1239	ENSMUSG00000025856	Pdgfa	0.85	0.0014	1.24	0.0109	0.473	0.3426	1.63	0.1408	NA	NA
1240	ENSMUSG00000040771	Oard1	-0.05	0.7822	-0.46	0.5667	-0.2381	0.3433	-0.93	0.8127	NA	NA
1241	ENSMUSG00000028494	Plin2	0.45	0.1113	0.06	0.9646	-0.5973	0.3433	NA	NA	NA	NA
1242	ENSMUSG00000033060	Lmo7	-0.17	0.311	0.15	0.9098	0.4404	0.3433	2.02	0.0269	NA	NA
1243	ENSMUSG00000047264	Zfp358	-0.18	0.5099	0.21	0.8864	0.3694	0.3433	NA	NA	NA	NA
1244	ENSMUSG00000031770	Herpud1	-1.03	0	-0.76	0.2467	0.4447	0.3436	-0.21	0.9434	NA	NA
1245	ENSMUSG00000005481	Ddx39	0.23	0.2145	-0.1	0.9289	-0.3366	0.3445	0.44	0.8776	0.5399	0.2339
1246	ENSMUSG00000030313	Dennd5b	-0.69	0.0006	-1.09	0.3408	0.3125	0.3445	NA	NA	NA	NA
1247	ENSMUSG00000020741	Cluh	-0.17	0.3559	-0.46	0.4573	-0.5501	0.3445	NA	NA	NA	NA
1248	ENSMUSG00000002763	Pex6	-0.28	0.1728	-0.82	0.309	-0.4497	0.3445	NA	NA	NA	NA
1249	ENSMUSG00000043668	Tox3	-0.13	0.5105	0.13	0.9276	0.437	0.3445	-0.73	0.6674	NA	NA
1250	ENSMUSG00000042541	Sem1	-0.15	0.3768	0.62	0.5665	0.8122	0.3445	1.36	0.5025	0.0978	0.8011
1251	ENSMUSG00000068587	Mgam	-0.6	0.0537	-1.55	0.0388	-0.7587	0.3447	-4.45	0.0013	NA	NA
1252	ENSMUSG00000029322	Plac8	-0.52	0	0	0.9997	0.6126	0.3447	NA	NA	0.0268	0.945
1253	ENSMUSG00000041028	Ghitm	0.26	0.1037	-0.03	0.9843	-0.4038	0.3447	0.63	0.7063	0.2899	0.4666
1254	ENSMUSG00000036078	Sigmar1	0.1	0.5609	-0.02	0.9855	-0.5891	0.3447	NA	NA	0.576	0.1486
1255	ENSMUSG00000018983	E2f2	-0.67	0.0123	-1.28	0.1732	-0.5679	0.3447	NA	NA	NA	NA
1256	ENSMUSG00000003865	Gys1	-0.1	0.6251	-0.49	0.6038	-0.326	0.3447	NA	NA	NA	NA
1257	ENSMUSG00000027654	Fam83d	0.12	0.7987	-0.52	0.6244	-0.5592	0.3447	NA	NA	NA	NA
1258	ENSMUSG00000020777	Acox1	-0.22	0.5244	-0.97	0.0268	-0.5599	0.3447	NA	NA	0.4522	0.2786
1259	ENSMUSG00000014956	Ppp1cb	-0.11	0.5915	-0.1	0.9198	-0.3556	0.3447	0.4	0.7902	-0.0389	0.9195
1260	ENSMUSG00000018126	Baiap2l2	-1.66	0	-1.12	0.0206	0.4536	0.3447	NA	NA	NA	NA
1261	ENSMUSG00000001507	Itga3	-0.58	0	-0.4	0.6432	-0.4971	0.3447	-0.41	0.8444	NA	NA
1262	ENSMUSG00000073643	Wdfy1	0.28	0.1568	-0.4	0.8067	-0.2898	0.3447	NA	NA	NA	NA
1263	ENSMUSG00000003955	Fam162a	0.53	0.0658	0.89	0.1193	0.555	0.3454	NA	NA	0.2644	0.5045
1264	ENSMUSG00000038848	Ythdf1	-0.16	0.1725	0.16	0.8651	0.329	0.3454	NA	NA	NA	NA
1265	ENSMUSG00000061313	Ddhd2	0.37	0.3339	-0.56	0.7221	-0.5971	0.3461	NA	NA	NA	NA
1266	ENSMUSG00000026083	Eif5b	0.29	0.0047	-0.06	0.9657	-0.3038	0.3462	0.48	0.82	NA	NA
1267	ENSMUSG00000053565	Eif3k	0.51	0	0.42	0.4954	0.3053	0.3463	0.95	0.5437	0.5008	0.2111
1268	ENSMUSG00000010097	Nxf1	-0.41	0.0186	0.39	0.6506	0.4956	0.3463	1.11	NA	NA	NA
1269	ENSMUSG00000001999	Blvra	0.34	0.0053	0.26	0.8126	-0.3639	0.3464	NA	NA	NA	NA
1270	ENSMUSG00000056035	Cyp3a11	-0.78	0.6322	-2.62	0.1729	-1.8163	0.3464	NA	NA	NA	NA
1271	ENSMUSG00000037572	Wdhd1	-0.25	0.0479	-0.19	0.8926	0.3511	0.3464	NA	NA	NA	NA
1272	ENSMUSG00000031556	Tm2d2	0.14	0.2485	0.13	0.9329	0.3566	0.3464	NA	NA	NA	NA
1273	ENSMUSG00000029036	Atad3a	-0.3	0.0001	-0.68	0.2859	-0.1867	0.3464	NA	NA	NA	NA
1274	ENSMUSG00000039735	Fnbp1l	-0.55	0	-0.25	0.8022	0.3224	0.3464	0.55	0.8657	NA	NA
1275	ENSMUSG00000035834	Polr3g	0.12	0.4289	0.57	0.5907	0.3357	0.3464	NA	NA	NA	NA
1276	ENSMUSG00000020250	Txnrd1	0.56	0	0.04	0.9734	-0.223	0.347	0.47	0.8325	0.1881	0.6666
1277	ENSMUSG00000021947	Cryl1	-0.25	0.4605	-0.81	0.069	-0.4767	0.347	NA	NA	0.8529	0.0476
1278	ENSMUSG00000038212	Mfsd14b	0.04	0.8781	0.32	0.7636	0.3329	0.347	0.41	0.8333	NA	NA
1279	ENSMUSG00000029162	Khk	-0.98	0.3313	-1.83	0.0075	-1.3144	0.3472	NA	NA	0.9138	0.0456
1280	ENSMUSG00000014601	Strip1	0.05	0.845	0.28	0.7411	0.3095	0.3472	NA	NA	NA	NA
1281	ENSMUSG00000046020	Pofut1	0	0.9861	-0.62	0.518	-0.4797	0.3476	NA	NA	NA	NA
1282	ENSMUSG00000059811	Atl2	-0.6	0	-0.52	0.263	0.234	0.3476	NA	NA	NA	NA
1283	ENSMUSG00000022723	Crybg3	0.8	0	0.31	0.8516	-0.5389	0.3484	NA	NA	NA	NA
1284	ENSMUSG00000001416	Cct3	0.25	0.1134	-0.22	0.7573	-0.2018	0.3484	1.06	0.6251	0.7609	0.0617
1285	ENSMUSG00000046330	Rpl37a	0	0.9862	0.47	0.6587	0.7709	0.3484	NA	NA	0.621	0.1311
1286	ENSMUSG00000026994	Galnt3	-0.24	0.0324	-0.04	0.9798	0.2618	0.3485	0.02	0.9945	NA	NA
1287	ENSMUSG00000038859	Baiap2l1	-0.64	0	-0.47	0.4447	0.2282	0.3496	-0.32	0.9094	NA	NA
1288	ENSMUSG00000000567	Sox9	-0.69	0.0024	-0.01	0.9949	0.6822	0.3496	0.68	0.7884	0.5867	0.1605
1289	ENSMUSG00000024414	Mrpl27	-0.14	0.3077	0.06	0.967	0.2916	0.3496	NA	NA	NA	NA
1290	ENSMUSG00000035198	Tubg1	1.1	0.0056	0.28	0.8549	-0.7304	0.3496	NA	NA	NA	NA
1291	ENSMUSG00000028221	Pip4p2	0.2	0.3018	0.44	0.6423	0.3674	0.3496	NA	NA	NA	NA
1292	ENSMUSG00000027997	Casp6	-0.24	0.1918	0.02	0.9915	0.326	0.3496	NA	NA	NA	NA
1293	ENSMUSG00000034190	Chmp7	-0.17	0.4385	0.05	0.978	0.2903	0.3496	NA	NA	NA	NA
1294	ENSMUSG00000022338	Eny2	-0.18	0.103	0.3	0.7737	0.635	0.3496	NA	NA	0.2911	0.4462
1295	ENSMUSG00000032454	Rbp2	-1.84	0.2713	-3.66	0	-1.9798	0.3496	NA	NA	NA	NA
1296	ENSMUSG00000051316	Taf7	0.27	0.2249	-0.27	0.843	-0.5317	0.3496	NA	NA	NA	NA
1297	ENSMUSG00000062234	Gak	-0.22	0.0047	-0.46	0.6766	-0.2304	0.3496	NA	NA	NA	NA
1298	ENSMUSG00000042744	Hectd4	-0.38	0.0404	0.03	0.9894	0.4116	0.3496	NA	NA	NA	NA
1299	ENSMUSG00000041881	Ndufa7	-0.3	0.0108	0.3	0.7911	0.643	0.3496	NA	NA	0.2817	0.4772
1300	ENSMUSG00000025979	Mob4	-0.24	0.0646	0	0.9977	0.7863	0.3496	NA	NA	NA	NA
1301	ENSMUSG00000027002	Nckap1	0.03	0.7599	-0.14	0.8722	-0.1207	0.3496	0.28	0.9256	NA	NA
1302	ENSMUSG00000025991	Cps1	0.4	0.3232	-0.29	0.8009	-0.6442	0.3496	NA	NA	0.1681	0.6723
1303	ENSMUSG00000055067	Smyd3	0.7	0.0005	0.93	0.2784	-0.2469	0.3496	NA	NA	NA	NA
1304	ENSMUSG00000031059	Ndufb11	-0.17	0.2265	0.18	0.8646	0.4235	0.3496	0.69	0.7278	0.1961	0.6059
1305	ENSMUSG00000050565	Tor1aip2	-0.15	0.2605	0.01	0.9971	0.2578	0.3496	-0.05	0.9846	NA	NA
1306	ENSMUSG00000027198	Ext2	0.17	0.0794	2.13	0.0829	0.2466	0.3503	NA	NA	NA	NA
1307	ENSMUSG00000002365	Snx9	-0.76	0	-1.21	0.0088	-0.4003	0.3506	NA	NA	NA	NA
1308	ENSMUSG00000020572	Nampt	-0.25	0.2665	-0.13	0.8969	0.2704	0.3507	NA	NA	NA	NA
1309	ENSMUSG00000075227	Znhit2	-0.19	0.73	0.53	0.7472	0.8847	0.3507	NA	NA	NA	NA
1310	ENSMUSG00000056820	Tsnax	0.35	0.0008	0.11	0.922	-0.1369	0.3507	0.82	0.6964	NA	NA
1311	ENSMUSG00000049728	Zfp668	0.01	0.9636	-0.01	0.9956	0.4164	0.3509	NA	NA	NA	NA
1312	ENSMUSG00000003970	Rpl8	0.12	0.3077	-0.22	0.7382	-0.3979	0.3509	NA	NA	0.486	0.2898
1313	ENSMUSG00000020841	Cpd	0.25	0.096	0.01	0.9953	-0.1739	0.3513	NA	NA	NA	NA
1314	ENSMUSG00000021686	Ap3b1	0.03	0.852	-0.3	0.7598	-0.3682	0.3513	NA	NA	NA	NA
1315	ENSMUSG00000071203	Naip5	-0.39	0.0183	-1.33	0.2055	-0.5825	0.3513	NA	NA	NA	NA
1316	ENSMUSG00000038412	Higd1a	0.05	0.8194	0.62	0.5499	0.7223	0.3516	0.75	0.6872	0.4463	0.2737
1317	ENSMUSG00000022463	Srebf2	-0.29	0.1736	-0.62	0.2311	-0.5681	0.3518	-0.08	0.9824	-0.3769	0.4095
1318	ENSMUSG00000027447	Cst3	0.45	0.001	0.67	0.2028	0.2747	0.3518	NA	NA	0.036	0.9306
1319	ENSMUSG00000037031	Tspan15	-1.28	0	-0.9	0.1311	0.3556	0.3518	NA	NA	NA	NA
1320	ENSMUSG00000018199	Trove2	2.06	0	1.53	0.0018	-0.3668	0.3518	NA	NA	NA	NA
1321	ENSMUSG00000032349	Elovl5	1.26	0	0.81	0.0451	-0.3325	0.3518	2.57	0.2064	NA	NA
1322	ENSMUSG00000052738	Suclg1	0.4	0.0105	0.18	0.8131	-0.3078	0.3518	NA	NA	NA	NA
1323	ENSMUSG00000029787	Avl9	-0.22	0.004	-0.29	0.8504	0.1701	0.3522	0.04	0.9901	NA	NA
1324	ENSMUSG00000019373	Cops3	0.12	0.4451	0.27	0.783	-0.2543	0.3522	NA	NA	0.1574	0.7569
1325	ENSMUSG00000025190	Got1	1.07	0	0.82	0.2276	-0.4161	0.3522	NA	NA	NA	NA
1326	ENSMUSG00000023921	Mut	0.46	0.0001	0.16	0.8795	-0.2816	0.3522	NA	NA	NA	NA
1327	ENSMUSG00000034432	Cops8	0.35	0.0021	0.17	0.8954	0.2724	0.3522	NA	NA	NA	NA
1328	ENSMUSG00000036206	Sh3bp4	0.02	0.9553	0.4	0.6827	0.5326	0.3522	NA	NA	NA	NA
1329	ENSMUSG00000060716	Plekhh1	-0.75	0	-1.39	0.0118	-0.4116	0.3522	NA	NA	NA	NA
1330	ENSMUSG00000034430	Zxdc	-0.42	0.0524	-0.5	0.6942	0.3376	0.3522	NA	NA	NA	NA
1331	ENSMUSG00000020220	Vps13d	-0.02	0.9	-0.41	0.6819	-0.5765	0.3522	NA	NA	NA	NA
1332	ENSMUSG00000027628	Aar2	0.04	0.8627	0.39	0.6719	0.3326	0.3522	0.31	0.9037	NA	NA
1333	ENSMUSG00000048992	Prss32	-2.45	0	-2.59	0	-0.487	0.3522	NA	NA	NA	NA
1334	ENSMUSG00000025369	Smarcc2	-0.47	0	0.1	0.937	0.8424	0.3522	NA	NA	NA	NA
1335	ENSMUSG00000064326	Siva1	0.39	0.1951	1.08	0.2823	0.6123	0.3522	NA	NA	NA	NA
1336	ENSMUSG00000030232	Aebp2	-0.08	0.4876	-0.72	0.3568	-0.5364	0.3522	NA	NA	NA	NA
1337	ENSMUSG00000026803	Ttf1	-0.21	0.4109	0.2	0.9016	0.443	0.3522	NA	NA	NA	NA
1338	ENSMUSG00000028416	Bag1	-0.8	0	-0.14	0.9156	0.6423	0.3522	NA	NA	NA	NA
1339	ENSMUSG00000038069	Cdkn2aip	-0.89	0	-0.27	0.8239	0.4364	0.3522	NA	NA	NA	NA
1340	ENSMUSG00000004393	Ddx56	-0.31	0.013	-0.14	0.8792	0.246	0.3522	NA	NA	-0.2149	0.6967
1341	ENSMUSG00000024360	Etf1	0.05	0.542	0.18	0.8185	0.204	0.3522	0.4	0.8849	0.15	0.7365
1342	ENSMUSG00000032180	Tmed1	-0.09	0.7901	-0.07	0.9745	0.5542	0.3522	NA	NA	NA	NA
1343	ENSMUSG00000037344	Slc12a9	0.31	0.2045	-0.09	0.9516	-0.3495	0.3522	NA	NA	NA	NA
1344	ENSMUSG00000031781	Ciapin1	-0.2	0.401	0.85	0.6506	0.3766	0.3522	NA	NA	NA	NA
1345	ENSMUSG00000028334	Nans	-0.05	0.7433	0.17	0.8598	0.3162	0.3522	NA	NA	NA	NA
1346	ENSMUSG00000031714	Gab1	-0.15	0.5307	-0.42	0.6749	-0.3397	0.3522	0.46	0.8669	NA	NA
1347	ENSMUSG00000020018	Snrpf	0.02	0.9087	0.71	0.4389	0.7885	0.3525	0.94	0.721	0.5116	0.2547
1348	ENSMUSG00000018923	Med11	-0.52	0.0298	0.04	0.9851	0.6082	0.3531	NA	NA	NA	NA
1349	ENSMUSG00000029056	Pank4	-0.25	0.0379	-0.86	0.3367	-0.2859	0.3532	NA	NA	NA	NA
1350	ENSMUSG00000052296	Ppp6r1	-0.05	0.603	0.12	0.9332	-0.2806	0.3532	-0.18	0.9187	NA	NA
1351	ENSMUSG00000035936	Aldh5a1	0.48	0.0004	0.08	0.9589	-0.3277	0.3532	NA	NA	NA	NA
1352	ENSMUSG00000021754	Map3k1	-0.46	0.0001	-1.15	0.0496	-0.2157	0.3534	NA	NA	NA	NA
1353	ENSMUSG00000046804	Phgr1	-1.89	0	-1.31	0.0682	0.5927	0.3543	NA	NA	-0.5088	0.2408
1354	ENSMUSG00000025364	Pa2g4	0.23	0.0428	-0.02	0.9843	-0.1956	0.3551	0.67	0.7521	0.3058	0.4488
1355	ENSMUSG00000022336	Eif3e	0.06	0.6759	-0.41	0.6399	-0.39	0.3551	NA	NA	0.4844	0.3079
1356	ENSMUSG00000033161	Atp1a1	-0.01	0.971	-0.55	0.3888	-0.4813	0.3551	0.14	0.9591	0.3534	0.4026
1357	ENSMUSG00000021871	Gm49342	-0.58	0.0348	NA	NA	0.8954	0.3551	NA	NA	0.608	0.1699
1358	ENSMUSG00000049493	Pls1	-0.02	0.943	-0.39	0.4713	-0.2902	0.3551	0.31	0.8903	0.4454	0.2898
1359	ENSMUSG00000028080	Lrba	0.35	0.0001	-0.14	0.8679	-0.6095	0.3551	0.16	0.9431	NA	NA
1360	ENSMUSG00000022765	Snap29	-0.26	0.0337	-0.11	0.9305	0.2228	0.3551	NA	NA	NA	NA
1361	ENSMUSG00000027582	Zgpat	0.08	0.7408	0	0.9999	0.4985	0.3551	NA	NA	NA	NA
1362	ENSMUSG00000020361	Hspa4	0.38	0	0.16	0.8256	-0.1667	0.3551	0.92	0.5063	NA	NA
1363	ENSMUSG00000038141	Tmem181a	-0.68	0	-0.39	0.7078	0.4824	0.3551	NA	NA	NA	NA
1364	ENSMUSG00000033088	Triobp	-0.69	0.0001	0.17	0.9305	0.3816	0.3551	NA	NA	NA	NA
1365	ENSMUSG00000001436	Slc19a1	-0.43	0.0054	-0.22	0.8981	-0.4372	0.3551	-0.1	0.9783	NA	NA
1366	ENSMUSG00000066324	Impad1	0.24	0.3468	0.58	0.4275	0.3275	0.3551	0.78	0.7483	NA	NA
1367	ENSMUSG00000034932	Mrpl54	-0.24	0.0494	0.16	0.9006	0.514	0.3551	NA	NA	NA	NA
1368	ENSMUSG00000000355	Mcts1	-0.03	0.9233	0.41	0.6927	0.3738	0.3551	NA	NA	NA	NA
1369	ENSMUSG00000034892	Rps29	-0.33	0.0002	0.39	0.7784	0.853	0.3551	NA	NA	0.4502	0.2674
1370	ENSMUSG00000047084	Ngrn	0.11	0.5574	0.36	0.6951	0.3523	0.3551	NA	NA	NA	NA
1371	ENSMUSG00000026709	Dars2	0.05	0.8644	-0.21	0.8536	-0.2694	0.3551	0.26	0.9385	NA	NA
1372	ENSMUSG00000020256	Aldh1l2	0.31	0.7866	-0.99	0.5001	-1.2823	0.356	NA	NA	NA	NA
1373	ENSMUSG00000024773	Atg2a	-0.31	0.5219	-0.89	0.247	-0.6797	0.3561	NA	NA	NA	NA
1374	ENSMUSG00000034345	Gtf2h5	0.28	0.0197	0.88	0.2143	0.5415	0.3562	1.48	0.3735	NA	NA
1375	ENSMUSG00000028329	Xpa	0.15	0.4307	0.57	0.6259	0.4531	0.3562	NA	NA	NA	NA
1376	ENSMUSG00000001173	Ocrl	-0.09	0.5862	-0.15	0.9663	-1.018	0.3562	NA	NA	NA	NA
1377	ENSMUSG00000013593	Ndufs2	0	0.9879	-0.05	0.9613	-0.2521	0.3568	NA	NA	0.1355	0.7616
1378	ENSMUSG00000048307	Ankrd46	-0.04	0.8636	0.3	0.8199	0.3297	0.3568	NA	NA	NA	NA
1379	ENSMUSG00000037669	Ldah	0.03	0.8397	-0.17	0.9305	-0.3468	0.3568	NA	NA	NA	NA
1380	ENSMUSG00000090946	Ccdc71l	-0.86	0	-1.22	0.201	-0.1911	0.3568	NA	NA	NA	NA
1381	ENSMUSG00000028381	Ugcg	-0.88	0	-0.63	0.4128	0.3463	0.3568	NA	NA	0.3404	0.4375
1382	ENSMUSG00000040105	Plpp6	-0.62	0.0161	-0.18	0.9116	0.5565	0.3568	NA	NA	NA	NA
1383	ENSMUSG00000031347	Cetn2	1	0	1.04	0.0347	-0.5258	0.3568	NA	NA	NA	NA
1384	ENSMUSG00000015747	Vps45	0.32	0.0376	-0.06	0.9734	-0.3128	0.3568	NA	NA	NA	NA
1385	ENSMUSG00000051403	Ppp1r37	-0.27	0.0863	-0.08	0.9672	0.387	0.3568	-0.38	0.8938	NA	NA
1386	ENSMUSG00000091896	Ube2d2a	-0.07	0.5762	0.1	0.9459	0.3286	0.3568	0.76	0.6188	0.1752	0.6597
1387	ENSMUSG00000006699	Cdc42	-0.09	0.4662	0.06	0.9598	0.1986	0.3568	0.77	0.5968	0.5603	0.1823
1388	ENSMUSG00000007659	Bcl2l1	-0.13	0.5577	-0.23	0.8517	-0.2581	0.3569	0.14	0.9643	NA	NA
1389	ENSMUSG00000037071	Scd1	1.16	0.0007	0.6	0.3547	-0.5894	0.3569	0.97	0.345	0.5644	0.1735
1390	ENSMUSG00000059743	Fdps	-0.63	0.0005	-0.4	0.407	0.2741	0.3569	NA	NA	0.262	0.5143
1391	ENSMUSG00000027173	Depdc7	-0.64	0	-0.3	0.8101	0.418	0.3569	NA	NA	NA	NA
1392	ENSMUSG00000058063	Trim31	-0.18	0.6114	-0.73	0.3006	-0.5624	0.3569	NA	NA	NA	NA
1393	ENSMUSG00000041959	S100a10	0.26	0.2671	0.71	0.3328	0.5082	0.3569	1.1	0.4301	0.2675	0.4801
1394	ENSMUSG00000046671	Mtfr1l	0.62	0	0.92	0.4006	0.6122	0.3569	NA	NA	NA	NA
1395	ENSMUSG00000039899	Fgl2	0.19	0.4457	-0.38	0.7862	-0.5842	0.3569	NA	NA	NA	NA
1396	ENSMUSG00000019942	Cdk1	0.3	0.185	0.01	0.9932	-0.2854	0.3569	0.61	0.7406	NA	NA
1397	ENSMUSG00000028261	Ndufaf4	0.14	0.3493	0.76	0.4913	0.5145	0.3569	-0.12	0.9764	NA	NA
1398	ENSMUSG00000022364	Tbc1d31	0.19	0.2891	-0.03	0.9858	-0.3803	0.357	NA	NA	NA	NA
1399	ENSMUSG00000037119	Fam91a1	0.23	0.1497	-0.01	0.9953	-0.2157	0.3571	0.5	0.8752	NA	NA
1400	ENSMUSG00000051319	Mtln	-0.22	0.4108	0.43	0.7589	0.7713	0.3571	NA	NA	0.4918	0.2132
1401	ENSMUSG00000040028	Elavl1	-0.05	0.7986	0.14	0.8781	0.2383	0.3571	NA	NA	-0.1901	0.6446
1402	ENSMUSG00000010080	Epn3	-1.15	0	-0.53	0.6394	0.5293	0.3571	NA	NA	NA	NA
1403	ENSMUSG00000075706	Gpx4	-0.7	0.0062	-0.41	0.7117	0.7474	0.3571	NA	NA	NA	NA
1404	ENSMUSG00000052593	Adam17	0.81	0.0004	2.28	0.0253	-0.3908	0.3571	NA	NA	NA	NA
1405	ENSMUSG00000032353	Tmed3	-0.38	0.0074	-0.09	0.957	0.2978	0.3571	NA	NA	NA	NA
1406	ENSMUSG00000051978	Erich1	0.48	0.0375	1.19	0.2182	0.2825	0.3571	NA	NA	NA	NA
1407	ENSMUSG00000029836	Cbx3	-0.15	0.4493	0.18	0.8747	0.3283	0.3571	-0.09	0.9687	0.7611	0.0517
1408	ENSMUSG00000031628	Casp3	-0.1	0.4321	-0.07	0.9532	-0.209	0.3571	0.7	0.8198	NA	NA
1409	ENSMUSG00000025466	Fuom	-0.22	0.1639	0.15	0.8963	0.4946	0.3571	NA	NA	NA	NA
1410	ENSMUSG00000038252	Ncapd2	0.14	0.5299	0.13	0.9149	-0.4226	0.3571	NA	NA	NA	NA
1411	ENSMUSG00000034371	Tkfc	-1.13	0.0109	-2.39	0	-1.0858	0.3575	-1.95	0.0129	0.4819	0.2715
1412	ENSMUSG00000031843	Mphosph6	0.16	0.311	0.35	0.6967	0.2759	0.3577	NA	NA	NA	NA
1413	ENSMUSG00000031906	Smpd3	-0.94	0.0008	-1.34	0.0024	-0.4983	0.3583	-0.95	0.692	NA	NA
1414	ENSMUSG00000053398	Phgdh	0.5	0.0176	0.04	0.978	-0.31	0.3591	0.74	0.571	0.283	0.5039
1415	ENSMUSG00000028293	Slc35a1	0.83	0	0.43	0.7172	-0.4354	0.3591	NA	NA	NA	NA
1416	ENSMUSG00000031483	Erlin2	0.15	0.658	0.05	0.9734	-0.2713	0.3591	0.54	0.887	NA	NA
1417	ENSMUSG00000036781	Rps27l	0.31	0.0071	1.16	0.0731	1.1479	0.3591	NA	NA	-0.0462	0.9096
1418	ENSMUSG00000003435	Supt5	0.02	0.8893	-0.33	0.6437	-0.2231	0.3591	NA	NA	0.5734	0.1631
1419	ENSMUSG00000071497	Nutf2-ps1	-0.23	0.7437	0.81	0.2995	0.7574	0.3591	1.31	0.4918	NA	NA
1420	ENSMUSG00000006599	Gtf2h1	0.28	0.135	0.45	0.7001	0.2937	0.3591	NA	NA	NA	NA
1421	ENSMUSG00000005566	Trim28	-0.08	0.7099	-0.4	0.5481	-0.2657	0.3591	-0.28	0.8484	NA	NA
1422	ENSMUSG00000029273	Sult1d1	-1.53	0	-2.12	0	-0.5921	0.3596	NA	NA	NA	NA
1423	ENSMUSG00000028127	Abcd3	0.02	0.9468	-0.43	0.45	-0.3048	0.3596	NA	NA	NA	NA
1424	ENSMUSG00000004843	Chmp2b	-0.52	0.0048	-0.09	0.9458	0.344	0.3596	0.11	0.9773	NA	NA
1425	ENSMUSG00000055723	Rras2	0.06	0.6042	0.39	0.6215	0.2987	0.3596	0.68	0.748	NA	NA
1426	ENSMUSG00000018574	Acadvl	0.33	0.2131	-0.13	0.9087	-0.4415	0.3596	NA	NA	0.2789	0.4847
1427	ENSMUSG00000002379	Ndufa11	0.17	0.3908	0.73	0.3015	0.4487	0.3596	NA	NA	0.3896	0.3204
1428	ENSMUSG00000027245	Hypk	-0.39	0.4062	0.16	0.903	0.5947	0.3607	NA	NA	0.3846	0.3786
1429	ENSMUSG00000020653	Klf11	0.55	0.0154	0.19	0.8987	-0.4344	0.3607	NA	NA	NA	NA
1430	ENSMUSG00000072235	Tuba1a	3.43	0	2.03	0	-0.7653	0.3608	NA	NA	0.1431	0.7103
1431	ENSMUSG00000052310	Slc39a1	-0.19	0.098	0.07	0.9603	0.2587	0.3608	1.16	NA	NA	NA
1432	ENSMUSG00000038909	Kat7	-0.2	0.0978	-0.36	0.7226	-0.4545	0.3608	NA	NA	NA	NA
1433	ENSMUSG00000021213	Akr1c13	-0.55	0.0149	-0.98	0.111	-0.3608	0.3614	NA	NA	0.3742	0.357
1434	ENSMUSG00000028618	Tmem59	-0.03	0.7234	0.22	0.843	0.3818	0.3615	NA	NA	-0.069	0.8707
1435	ENSMUSG00000035944	Ttc38	-0.35	0.0088	-0.98	0.1106	-0.35	0.3618	NA	NA	NA	NA
1436	ENSMUSG00000025950	Idh1	-0.37	0.0672	-0.46	0.4301	-0.3595	0.3618	-0.27	0.9054	0.9695	0.0164
1437	ENSMUSG00000046010	Zfp830	-0.16	0.435	0.12	0.9367	0.3688	0.3619	NA	NA	NA	NA
1438	ENSMUSG00000031198	Fundc2	0.62	0.0001	0.83	0.1518	0.2929	0.3621	NA	NA	NA	NA
1439	ENSMUSG00000041782	Lad1	-0.71	0.0002	-0.36	0.7178	0.4228	0.3621	NA	NA	-0.1375	0.7412
1440	ENSMUSG00000021650	Ptcd2	-0.12	0.3425	-0.01	0.9938	0.1866	0.3622	NA	NA	NA	NA
1441	ENSMUSG00000031775	Pllp	-0.55	0.0174	-0.4	0.7823	0.5546	0.3625	NA	NA	NA	NA
1442	ENSMUSG00000023057	Fabp2	-0.9	0.5591	-2.43	0.0022	-1.4848	0.3627	NA	NA	-0.0585	0.8776
1443	ENSMUSG00000036478	Btg1	-0.07	0.8152	0.02	0.9913	0.5322	0.3629	0.09	0.9657	-0.3305	0.4011
1444	ENSMUSG00000048486	Fitm2	0.18	0.2528	0.49	0.6776	0.4094	0.3629	NA	NA	NA	NA
1445	ENSMUSG00000014294	Ndufa2	-0.34	0.0183	0.26	0.8504	0.7286	0.3629	NA	NA	0.4561	0.2379
1446	ENSMUSG00000075273	Ttc30b	0.89	0	0.32	0.8358	-0.5514	0.3629	NA	NA	NA	NA
1447	ENSMUSG00000020380	Rad50	0.14	0.5584	0.03	0.9843	-0.4562	0.3629	NA	NA	NA	NA
1448	ENSMUSG00000079084	Ccdc82	-0.31	0.0566	-0.03	0.9891	0.2878	0.3629	NA	NA	NA	NA
1449	ENSMUSG00000030615	Tmem126a	0.54	0	1.06	0.2332	0.571	0.3629	1.4	0.4067	NA	NA
1450	ENSMUSG00000037295	Ldlrap1	-0.47	0.0294	-0.05	0.9841	0.4391	0.363	NA	NA	NA	NA
1451	ENSMUSG00000006095	Tbcb	0.44	0.0003	0.63	0.243	0.2494	0.363	NA	NA	NA	NA
1452	ENSMUSG00000031913	Vps4a	-0.33	0.0751	0.01	0.9948	0.4595	0.363	NA	NA	NA	NA
1453	ENSMUSG00000024713	Pcsk5	-2.01	0	-2.14	0	-0.4894	0.3639	NA	NA	NA	NA
1454	ENSMUSG00000022180	Slc7a8	-0.42	0.5182	-1.47	0.1502	-1.0141	0.3639	NA	NA	NA	NA
1455	ENSMUSG00000027429	Sec23b	0.26	0.0074	0.27	0.7191	-0.1178	0.3641	NA	NA	0.5836	0.2086
1456	ENSMUSG00000049422	Chchd10	0.49	0.0027	0.84	0.1227	0.3837	0.3641	1.32	0.1927	NA	NA
1457	ENSMUSG00000039985	Sinhcaf	-0.1	0.6151	0.31	0.7226	0.307	0.3641	0.03	0.9909	NA	NA
1458	ENSMUSG00000020182	Ddc	-0.95	0	-1.53	0.017	-0.5375	0.3641	-1.48	0.4811	NA	NA
1459	ENSMUSG00000022978	Mis18a	-0.06	0.8808	0.48	0.6899	0.5539	0.3641	NA	NA	NA	NA
1460	ENSMUSG00000029427	Zcchc8	-0.54	0.0326	1.29	0.0132	0.383	0.3641	NA	NA	NA	NA
1461	ENSMUSG00000021048	Mthfd1	0.18	0.4393	-0.33	0.6569	-0.2945	0.3641	0.27	0.9501	0.0417	0.9275
1462	ENSMUSG00000025579	Gaa	0.25	0.1493	0.34	0.7863	-0.5177	0.3645	-0.05	0.9874	NA	NA
1463	ENSMUSG00000026032	Ndufb3	0.03	0.8911	0.52	0.6104	0.5865	0.3645	NA	NA	0.3403	0.4935
1464	ENSMUSG00000019823	Mical1	-0.32	0.3157	-0.65	0.2542	-0.4877	0.3645	0.02	0.9958	NA	NA
1465	ENSMUSG00000038489	Polr2l	0.33	0.0267	1.16	0.2597	0.9559	0.3645	NA	NA	0.4928	0.2183
1466	ENSMUSG00000000439	Mkrn2	-0.38	0.0012	-0.16	0.9149	0.2375	0.3645	NA	NA	NA	NA
1467	ENSMUSG00000039220	Ppp1r10	0.69	0	0.42	0.6208	-0.3128	0.3645	1.21	0.2346	NA	NA
1468	ENSMUSG00000010376	Nedd8	0.45	0.0108	1.09	0.1342	0.6751	0.3645	0.57	0.8195	-0.2993	0.4291
1469	ENSMUSG00000052155	Acvr2a	-0.17	0.4202	-0.04	0.978	0.2362	0.3645	-0.34	0.89	NA	NA
1470	ENSMUSG00000024841	Eif1ad	-0.06	0.8912	0.53	0.5464	0.4951	0.3645	0.7	0.6491	NA	NA
1471	ENSMUSG00000040356	Skiv2l	0.26	0.0056	-0.7	0.4224	-0.1981	0.3645	NA	NA	NA	NA
1472	ENSMUSG00000063931	Pepd	0.32	0.0004	-0.17	0.8657	-0.3797	0.3645	NA	NA	NA	NA
1473	ENSMUSG00000020803	Txndc17	-0.25	0.4258	0.25	0.8576	0.6194	0.365	NA	NA	0.055	0.8852
1474	ENSMUSG00000051469	Zfp24	0.7	0	0.45	0.5937	-0.3452	0.3654	1.37	0.8004	NA	NA
1475	ENSMUSG00000027122	Arl14ep	0.16	0.509	0.25	0.8496	0.3085	0.3655	NA	NA	NA	NA
1476	ENSMUSG00000028713	Cyp4b1	0.58	0.1309	-0.06	0.9745	-0.6705	0.3658	NA	NA	NA	NA
1477	ENSMUSG00000038781	Stap2	-1.05	0	-0.75	0.3015	0.3805	0.3658	NA	NA	NA	NA
1478	ENSMUSG00000024791	Cdca5	0.02	0.9721	-0.7	0.4206	-0.6014	0.3658	NA	NA	NA	NA
1479	ENSMUSG00000031516	Dctn6	-0.12	0.6401	1	0.1705	0.4011	0.3662	NA	NA	0.5776	0.1851
1480	ENSMUSG00000042225	Ammecr1	-0.17	0.6098	-0.67	0.5217	-0.3617	0.367	NA	NA	NA	NA
1481	ENSMUSG00000049878	Rlf	0.04	0.8755	-0.11	0.9286	-0.5888	0.3671	NA	NA	NA	NA
1482	ENSMUSG00000027809	Etfdh	0.07	0.7329	0.19	0.8182	0.3464	0.3675	1.46	NA	NA	NA
1483	ENSMUSG00000030870	Ubfd1	-0.61	0	-0.36	0.7841	-0.3251	0.3683	NA	NA	NA	NA
1484	ENSMUSG00000032869	Psmf1	0.18	0.0641	0.35	0.6547	0.196	0.3683	NA	NA	NA	NA
1485	ENSMUSG00000042535	Gtpbp1	0.02	0.9353	-0.18	0.8768	-0.245	0.3683	NA	NA	NA	NA
1486	ENSMUSG00000020282	Rhbdf1	-0.82	0.0004	0.21	0.9161	0.3218	0.3683	NA	NA	NA	NA
1487	ENSMUSG00000027134	Lpcat4	0.14	0.3947	0.63	0.6104	0.554	0.3683	NA	NA	NA	NA
1488	ENSMUSG00000029763	Exoc4	1.01	0	0.52	0.3677	-0.3866	0.3683	NA	NA	NA	NA
1489	ENSMUSG00000039001	Rps21	0.34	0.0079	1.2	0.2426	0.9917	0.3683	1.46	0.4437	0.358	0.4185
1490	ENSMUSG00000014498	Ankrd52	0.23	0.1465	0	0.9988	-0.1677	0.3683	NA	NA	NA	NA
1491	ENSMUSG00000003575	Crtc1	-0.41	0.001	-0.81	0.4132	-0.3371	0.3683	NA	NA	NA	NA
1492	ENSMUSG00000074195	Clca4b	-0.2	0.8747	-1.45	0.1482	-1.1944	0.3683	NA	NA	0.9314	0.0477
1493	ENSMUSG00000022892	App	0.13	0.6904	-0.18	0.8732	-0.5982	0.3688	-0.46	0.7755	0.2535	0.5364
1494	ENSMUSG00000017188	Coa3	-0.53	0	0.07	0.978	0.7708	0.3688	NA	NA	0.4089	0.3058
1495	ENSMUSG00000038046	Mrm3	-0.4	0.1511	-0.11	0.9519	0.3631	0.3688	NA	NA	NA	NA
1496	ENSMUSG00000013089	Etv5	-0.39	0.1393	-1.12	0.0733	-0.3174	0.3688	NA	NA	NA	NA
1497	ENSMUSG00000055024	Ep300	-0.31	0.0025	-0.08	0.9691	-0.4398	0.3688	-0.41	0.7923	NA	NA
1498	ENSMUSG00000022034	Esco2	0.42	0.1405	1.21	0.1541	-0.3625	0.3688	1.49	0.4103	NA	NA
1499	ENSMUSG00000021706	Zfyve16	0.41	0.1835	0.73	0.4133	0.3914	0.3688	NA	NA	NA	NA
1500	ENSMUSG00000037033	Clca3b	-1.71	0	-1.21	0.0868	0.5418	0.3688	NA	NA	0.3609	0.4566
1501	ENSMUSG00000038160	Atg5	0.01	0.9529	0.35	0.7323	0.4327	0.3688	0.35	0.8732	NA	NA
1502	ENSMUSG00000001420	Tmem79	-1.4	0	-1.49	0.0784	0.6966	0.3688	NA	NA	NA	NA
1503	ENSMUSG00000042312	S100a13	-0.44	0.0664	0.15	0.9521	0.6875	0.3688	NA	NA	NA	NA
1504	ENSMUSG00000042712	Tceal9	1.47	0	1.74	0.0001	0.2833	0.3688	1.89	0.0061	0.1344	0.7695
1505	ENSMUSG00000061559	Wdr61	0.26	0.0014	0.59	0.3387	0.3518	0.3688	1.58	0.5049	NA	NA
1506	ENSMUSG00000017950	Hnf4a	-0.57	0	-0.58	0.2874	-0.6944	0.3688	-0.44	0.8198	0.2403	0.5417
1507	ENSMUSG00000057969	Sema3b	-0.11	0.6975	-0.05	0.9798	0.5523	0.3688	NA	NA	NA	NA
1508	ENSMUSG00000074994	Qser1	0.03	0.8636	0.47	0.6455	0.4704	0.3688	NA	NA	NA	NA
1509	ENSMUSG00000034574	Daam1	-0.17	0.1546	0.02	0.9922	0.2527	0.3688	NA	NA	NA	NA
1510	ENSMUSG00000071451	Psmg4	0.46	0.0095	0.99	0.383	0.6723	0.3688	NA	NA	NA	NA
1511	ENSMUSG00000034919	Ttc22	0.21	0.0758	-0.12	0.9516	-0.2104	0.3688	NA	NA	NA	NA
1512	ENSMUSG00000050017	Pitpnb	-0.06	0.4679	0	0.9995	0.3875	0.3688	NA	NA	-0.2982	0.4596
1513	ENSMUSG00000025076	Casp7	-1.45	0	-1.2	0.0086	0.2615	0.3688	NA	NA	-0.1511	0.7159
1514	ENSMUSG00000028653	Trit1	-0.09	0.8225	0.29	0.8218	0.4588	0.3688	NA	NA	NA	NA
1515	ENSMUSG00000039197	Adk	0.58	0.0003	0.23	0.7675	-0.346	0.3688	NA	NA	0.2665	0.5828
1516	ENSMUSG00000042688	Mapk6	-0.35	0.0012	0.05	0.9745	0.4912	0.3688	-0.11	0.9526	NA	NA
1517	ENSMUSG00000026274	Pask	-0.21	0.6545	0.22	0.9329	-0.5016	0.3688	NA	NA	NA	NA
1518	ENSMUSG00000032062	2310030G06Rik	-0.34	0.047	0.09	0.9706	0.5319	0.3688	NA	NA	NA	NA
1519	ENSMUSG00000061474	Mrps36	0.31	0.0727	1.09	0.2129	0.65	0.3688	NA	NA	-0.5927	0.2201
1520	ENSMUSG00000029249	Rest	-0.47	0.016	-0.08	0.9654	0.4965	0.3688	NA	NA	NA	NA
1521	ENSMUSG00000032382	Snx1	0.24	0.1516	-0.01	0.9896	-0.168	0.3688	NA	NA	NA	NA
1522	ENSMUSG00000033629	Hacd3	0.6	0	0.71	0.1311	0.1469	0.3688	1.12	0.5696	-0.3243	0.4135
1523	ENSMUSG00000072115	Ang	1.24	0	1.79	0.0015	0.5688	0.3688	1.43	0.6988	NA	NA
1524	ENSMUSG00000019297	Nop9	0.53	0.0029	0.11	0.9437	-0.2955	0.3688	NA	NA	NA	NA
1525	ENSMUSG00000028217	Cdh17	-0.01	0.9794	-0.59	0.4224	-0.4433	0.3688	0.12	0.9697	0.5162	0.2307
1526	ENSMUSG00000028158	Mttp	-0.72	0.4678	-1.86	0.0054	-1.0531	0.3688	NA	NA	NA	NA
1527	ENSMUSG00000021018	Polr2h	-0.31	0.0985	0.14	0.9182	0.3853	0.3688	NA	NA	NA	NA
1528	ENSMUSG00000021278	Amn	0.84	0.0549	0.05	0.9828	-0.7261	0.3688	NA	NA	0.3061	0.5072
1529	ENSMUSG00000002980	Bcam	0.18	0.2493	0.07	0.978	-0.4519	0.3688	NA	NA	NA	NA
1530	ENSMUSG00000028312	Smc2	0.4	0.1567	0.1	0.9305	-0.371	0.3688	NA	NA	NA	NA
1531	ENSMUSG00000004897	Hdgf	-0.73	0	-0.55	0.3737	0.2752	0.3688	-0.64	0.6579	0.2434	0.539
1532	ENSMUSG00000021998	Lcp1	0.39	0.037	-0.11	0.9595	-0.5795	0.3688	NA	NA	NA	NA
1533	ENSMUSG00000025813	Homer2	0.02	0.9338	-0.38	0.6791	-0.8933	0.3688	0.18	0.9571	NA	NA
1534	ENSMUSG00000032300	1700017B05Rik	0.12	0.497	0.65	0.2385	0.4464	0.3688	NA	NA	NA	NA
1535	ENSMUSG00000001783	Rtcb	0.33	0.0005	0.1	0.919	-0.1653	0.3688	NA	NA	0.4804	0.2558
1536	ENSMUSG00000022462	Slc38a2	0.36	0.0767	-0.06	0.9707	-0.4044	0.3688	0.47	0.6763	0.6019	0.1779
1537	ENSMUSG00000030718	Ppme1	-0.08	0.5711	0.05	0.9711	0.2253	0.3688	NA	NA	NA	NA
1538	ENSMUSG00000029598	Plbd2	0.81	0	0.45	0.5167	-0.2724	0.3688	NA	NA	NA	NA
1539	ENSMUSG00000019734	Tmc4	-1.38	0	-0.3	0.8476	0.2569	0.3688	NA	NA	NA	NA
1540	ENSMUSG00000030722	Nfatc2ip	0.41	0.1155	0.25	0.9018	-0.3778	0.3688	NA	NA	NA	NA
1541	ENSMUSG00000040158	Tax1bp3	-0.41	0.0001	0.44	0.6927	0.3765	0.3688	NA	NA	NA	NA
1542	ENSMUSG00000039456	Morc3	-0.04	0.829	0.28	0.7922	0.8292	0.3688	NA	NA	NA	NA
1543	ENSMUSG00000044149	Nkrf	0.24	0.2517	-0.03	0.9844	-0.182	0.3688	NA	NA	NA	NA
1544	ENSMUSG00000029189	Sel1l3	-0.63	0	-1.03	0.0714	-0.3358	0.3688	NA	NA	NA	NA
1545	ENSMUSG00000020248	Nfyb	-0.02	0.8831	0.07	0.9606	0.2753	0.3688	0.58	0.8122	NA	NA
1546	ENSMUSG00000074748	Atxn7l3b	0.23	0.0836	-0.11	0.9362	-0.3918	0.3688	0.29	0.9228	-0.0677	0.8818
1547	ENSMUSG00000066551	Hmgb1	-0.22	0.2616	-0.15	0.8618	0.2412	0.3688	0.15	0.9244	0.2815	0.4931
1548	ENSMUSG00000025612	Bach1	-0.13	0.6494	-0.65	0.3861	-0.4597	0.3688	NA	NA	NA	NA
1549	ENSMUSG00000029547	Ints1	0.35	0.1451	0.34	0.6547	-0.5091	0.3688	NA	NA	NA	NA
1550	ENSMUSG00000026687	Aldh9a1	0.09	0.7234	-0.26	0.6711	-0.2862	0.3688	0.98	0.6153	NA	NA
1551	ENSMUSG00000032047	Acat1	0.47	0.0083	0.14	0.8724	-0.2772	0.3688	NA	NA	-0.251	0.5626
1552	ENSMUSG00000047248	C2cd3	-0.52	0.0081	-1.53	0.0412	0.4199	0.3691	NA	NA	NA	NA
1553	ENSMUSG00000030725	Lipt2	-0.1	0.8515	-0.82	0.5137	-0.5774	0.3691	NA	NA	NA	NA
1554	ENSMUSG00000057322	Rpl38	0.23	0.161	0.73	0.3862	0.6431	0.3696	1.18	0.5634	0.1756	0.6487
1555	ENSMUSG00000035683	Melk	0.3	0.1994	0.12	0.9355	-0.2816	0.3699	0.85	0.7496	NA	NA
1556	ENSMUSG00000008200	Fnbp4	-0.43	0	-0.21	0.8646	0.2717	0.3699	NA	NA	NA	NA
1557	ENSMUSG00000027605	Acss2	0.03	0.9288	-0.24	0.7784	-0.278	0.3699	NA	NA	NA	NA
1558	ENSMUSG00000059920	4930453N24Rik	0.16	0.2148	0.63	0.6423	0.5702	0.3699	NA	NA	NA	NA
1559	ENSMUSG00000024388	Myo7b	-0.34	0.0026	-0.73	0.2493	-0.3296	0.3699	-0.33	0.8345	NA	NA
1560	ENSMUSG00000021638	Ocln	-0.66	0	-0.89	0.0496	0.2847	0.3699	0.56	0.8289	NA	NA
1561	ENSMUSG00000021967	Mrpl57	-0.32	0.0622	0.29	0.8516	0.7607	0.3699	NA	NA	NA	NA
1562	ENSMUSG00000044452	Zfp507	0.4	0.0621	-0.12	0.9503	-0.3871	0.3702	NA	NA	NA	NA
1563	ENSMUSG00000035704	Alg8	0.58	0	0.29	0.7133	-0.2116	0.3706	NA	NA	NA	NA
1564	ENSMUSG00000022466	Rpap3	0.5	0	0.57	0.4086	0.1964	0.3711	NA	NA	NA	NA
1565	ENSMUSG00000037475	Thoc2	0.02	0.8833	-0.35	0.6949	-0.4097	0.3713	NA	NA	NA	NA
1566	ENSMUSG00000021917	Spcs1	0.23	0.0624	0.62	0.4836	1.1542	0.3713	NA	NA	NA	NA
1567	ENSMUSG00000053293	Pom121	-0.35	0.0001	-0.12	0.9279	0.3137	0.3713	NA	NA	NA	NA
1568	ENSMUSG00000005251	Ripk4	-0.76	0.0002	-0.4	0.7175	0.4536	0.3723	NA	NA	NA	NA
1569	ENSMUSG00000093989	Rnasek	0.68	0.0003	1.48	0.0079	0.4932	0.3726	NA	NA	-0.3578	0.37
1570	ENSMUSG00000030357	Fkbp4	-0.06	0.6986	-0.34	0.631	-0.2446	0.3726	0.41	0.8564	0.2448	0.5291
1571	ENSMUSG00000089876	Tmem102	-0.45	0.1679	0.03	0.9856	0.3437	0.3726	0.81	0.6312	NA	NA
1572	ENSMUSG00000020994	Pnn	-0.93	0	-0.44	0.5412	0.311	0.373	NA	NA	NA	NA
1573	ENSMUSG00000053838	Nudcd3	0.3	0.0821	0.13	0.9186	0.1998	0.373	NA	NA	NA	NA
1574	ENSMUSG00000063800	Prpf38a	0.02	0.8827	0.18	0.8504	0.1759	0.373	NA	NA	NA	NA
1575	ENSMUSG00000025782	Taf3	0.12	0.3735	-0.74	0.6959	-0.4003	0.373	NA	NA	NA	NA
1576	ENSMUSG00000022024	Sugt1	0.92	0	0.68	0.1079	-0.1688	0.373	1	0.5282	-0.3774	0.4539
1577	ENSMUSG00000006281	Tep1	-0.92	0	-1.5	0.1172	-0.3113	0.373	NA	NA	NA	NA
1578	ENSMUSG00000039031	Arhgap18	-0.68	0.0002	-0.28	0.7578	0.3217	0.373	NA	NA	NA	NA
1579	ENSMUSG00000002489	Tiam1	0.41	0.1082	0.28	0.832	-0.8643	0.373	NA	NA	NA	NA
1580	ENSMUSG00000018401	Mtmr4	-0.32	0.2823	0.01	0.9971	0.6832	0.373	NA	NA	NA	NA
1581	ENSMUSG00000048878	Hexim1	0.41	0.0011	-0.03	0.986	-0.3907	0.373	0.01	0.9958	NA	NA
1582	ENSMUSG00000044986	Tst	1.75	0	1.32	0.0045	-0.3582	0.373	NA	NA	NA	NA
1583	ENSMUSG00000019872	Smpdl3a	-0.73	0.0036	-0.52	0.631	0.407	0.373	NA	NA	NA	NA
1584	ENSMUSG00000048706	Lurap1l	0.09	0.5614	0.64	0.4583	0.3583	0.373	0.74	0.5373	NA	NA
1585	ENSMUSG00000018796	Acsl1	-0.01	0.9356	-0.21	0.817	-0.3488	0.373	0.11	0.9801	NA	NA
1586	ENSMUSG00000022136	Dnajc3	-0.41	0	-0.25	0.7636	0.184	0.373	NA	NA	NA	NA
1587	ENSMUSG00000015335	Zdhhc12	0.85	0	1.04	0.1569	0.3817	0.373	NA	NA	NA	NA
1588	ENSMUSG00000036138	Acaa1a	-0.03	0.8259	-0.22	0.8249	-0.2275	0.373	0.21	0.9385	0.3444	0.391
1589	ENSMUSG00000027397	Slc20a1	-0.58	0	-0.2	0.8643	0.3003	0.373	0.36	0.8916	NA	NA
1590	ENSMUSG00000026688	Mgst3	-1.47	0	-1.07	0.023	0.4821	0.373	NA	NA	0.683	0.1674
1591	ENSMUSG00000037851	Iars	0.3	0.2359	-0.57	0.4456	-0.6633	0.373	NA	NA	NA	NA
1592	ENSMUSG00000004285	Atp6v1f	0.16	0.1516	0.76	0.4104	0.7458	0.373	NA	NA	0.1626	0.6656
1593	ENSMUSG00000034667	Xpot	-0.39	0.0508	-1.54	0.0613	-0.35	0.373	-1.18	0.079	NA	NA
1594	ENSMUSG00000000295	Hddc2	0.42	0.0061	0.69	0.356	0.3852	0.373	NA	NA	NA	NA
1595	ENSMUSG00000058022	Adtrp	-0.08	0.8662	-0.92	0.341	-0.865	0.3733	NA	NA	NA	NA
1596	ENSMUSG00000049751	Rpl36al	-0.01	0.9442	0.39	0.6646	0.5147	0.3737	NA	NA	0.2758	0.4647
1597	ENSMUSG00000053916	Nanp	0.02	0.9006	0.27	0.799	0.3786	0.3739	NA	NA	NA	NA
1598	ENSMUSG00000075520	Malrd1	0.91	0.0705	0.04	0.9851	-0.8333	0.374	NA	NA	NA	NA
1599	ENSMUSG00000027790	Sis	-1.65	0.4419	-3.63	0.0156	-1.9205	0.374	-4.11	0.0012	NA	NA
1600	ENSMUSG00000041840	Haus1	0.09	0.7464	0.39	0.6836	0.4752	0.374	NA	NA	NA	NA
1601	ENSMUSG00000019518	Ap4m1	-0.42	0	-1.26	0.1565	-0.5445	0.374	NA	NA	NA	NA
1602	ENSMUSG00000028587	Orc1	-0.37	0.0599	-0.6	0.4716	-0.17	0.374	NA	NA	NA	NA
1603	ENSMUSG00000031311	Nono	0.01	0.9405	-0.36	0.6705	-0.333	0.374	0.36	0.8611	NA	NA
1604	ENSMUSG00000033396	Spg11	0.06	0.5828	-0.24	0.8345	-0.2004	0.374	NA	NA	NA	NA
1605	ENSMUSG00000024911	Fibp	-0.24	0.344	0.01	0.9969	0.4646	0.374	NA	NA	-0.5629	0.1737
1606	ENSMUSG00000023150	Ivns1abp	-0.59	0.0002	-0.43	0.518	-0.4104	0.374	-0.7	0.4749	NA	NA
1607	ENSMUSG00000022751	Nit2	-0.54	0.0173	-0.34	0.8052	0.5028	0.374	NA	NA	NA	NA
1608	ENSMUSG00000052396	Mogat2	-0.78	0.0378	-1.47	0.01	-0.6247	0.374	NA	NA	NA	NA
1609	ENSMUSG00000021216	Tubal3	-0.67	0.0694	-1.48	0.164	-0.6744	0.374	NA	NA	NA	NA
1610	ENSMUSG00000021965	Ska3	-0.48	0.0109	-1.08	0.3035	-0.4298	0.3741	NA	NA	NA	NA
1611	ENSMUSG00000023262	Acy1	-0.2	0.6218	-0.3	0.7859	-0.5249	0.3741	NA	NA	NA	NA
1612	ENSMUSG00000005718	Tfap4	-0.73	0.0009	-1.27	0.0049	-0.2478	0.3741	NA	NA	NA	NA
1613	ENSMUSG00000026692	Fmo4	-0.29	0.5242	-0.26	0.8906	0.5181	0.3741	NA	NA	NA	NA
1614	ENSMUSG00000020911	Krt19	-1.26	0	-1.47	0	-0.1513	0.3745	-0.25	0.9431	0.3596	0.3618
1615	ENSMUSG00000020671	Rab10	0.02	0.8499	-0.11	0.9098	-0.3142	0.3745	0.41	0.7509	NA	NA
1616	ENSMUSG00000005951	Shpk	-0.65	0.0844	-0.15	0.9535	-0.6213	0.3745	NA	NA	NA	NA
1617	ENSMUSG00000030560	Ctsc	-0.16	0.6169	-0.4	0.4939	-0.4636	0.376	NA	NA	NA	NA
1618	ENSMUSG00000032435	Dync1li1	-0.03	0.8584	-0.39	0.5788	-0.2852	0.376	NA	NA	NA	NA
1619	ENSMUSG00000070697	Utp3	0.13	0.3497	0.22	0.8077	0.1494	0.376	0.33	0.9143	NA	NA
1620	ENSMUSG00000071644	Eef1g	0.04	0.9224	-0.55	0.5234	-0.5006	0.3763	NA	NA	0.4263	0.3511
1621	ENSMUSG00000008035	Mid1ip1	-0.35	0.0538	-0.5	0.4051	-0.2863	0.3775	0.25	0.8788	NA	NA
1622	ENSMUSG00000033916	Chmp2a	-0.25	0.2311	-0.08	0.9477	0.3896	0.3776	-0.17	0.9411	0.1829	0.6411
1623	ENSMUSG00000026097	Ormdl1	0.11	0.5952	0.44	0.7178	0.2612	0.3776	NA	NA	NA	NA
1624	ENSMUSG00000029086	Prom1	0.55	0.0039	0.71	0.1329	-0.269	0.3776	1.14	0.1561	NA	NA
1625	ENSMUSG00000016520	Lnx2	-1.01	0	-0.58	0.6506	0.415	0.3776	NA	NA	NA	NA
1626	ENSMUSG00000084128	Esrp2	-0.28	0.0204	-0.58	0.2881	-0.1417	0.3776	NA	NA	NA	NA
1627	ENSMUSG00000025277	Abhd6	0.75	0.001	0.18	0.9091	-0.5495	0.3776	NA	NA	NA	NA
1628	ENSMUSG00000039206	Daglb	0.83	0.0051	0.27	0.8576	-0.4766	0.3776	NA	NA	NA	NA
1629	ENSMUSG00000019087	Atp6ap1	0.15	0.1402	-0.13	0.9507	0.2572	0.3776	NA	NA	-0.0686	0.8866
1630	ENSMUSG00000020806	Rhbdf2	-1.12	0	-0.4	0.7018	0.6486	0.3776	NA	NA	NA	NA
1631	ENSMUSG00000033222	Ttf2	0.04	0.8863	0.26	0.871	-0.4129	0.3776	NA	NA	NA	NA
1632	ENSMUSG00000051379	Flrt3	-0.38	0.1355	-0.83	0.1824	-0.3834	0.3776	-0.64	0.8195	NA	NA
1633	ENSMUSG00000027433	Xrn2	0.18	0.1562	-0.06	0.9601	-0.1634	0.3776	NA	NA	NA	NA
1634	ENSMUSG00000014195	Dnajc7	-0.37	0.0131	0.02	0.9894	0.1933	0.3776	NA	NA	0.6135	0.223
1635	ENSMUSG00000037058	Paip2	-0.37	0.0013	-0.4	0.6305	0.2451	0.378	0.02	0.9945	NA	NA
1636	ENSMUSG00000023043	Krt18	-0.55	0	-0.89	0.0554	-0.2744	0.378	NA	NA	0.3482	0.3678
1637	ENSMUSG00000022898	Vps26c	0.1	0.7243	0.67	0.5009	0.376	0.3789	NA	NA	NA	NA
1638	ENSMUSG00000026179	Pnkd	0.79	0	1.18	0.123	0.7349	0.3789	NA	NA	NA	NA
1639	ENSMUSG00000020914	Top2a	0.29	0.3092	-0.13	0.9098	-0.369	0.3789	0.78	0.67	0.2384	0.5681
1640	ENSMUSG00000030423	Pop4	0.33	0.0433	0.65	0.3605	0.2627	0.3791	0.82	0.652	NA	NA
1641	ENSMUSG00000014773	Dll1	-1.7	0	-2.06	0.0001	-0.3834	0.3791	-1.07	0.4262	NA	NA
1642	ENSMUSG00000028398	Dmac1	0.26	0.0242	0.78	0.4417	0.6223	0.3791	NA	NA	NA	NA
1643	ENSMUSG00000033732	Sf3b3	-0.06	0.6939	-0.32	0.6628	-0.191	0.3791	-0.19	0.961	NA	NA
1644	ENSMUSG00000041328	Pcf11	-0.79	0.0025	-0.62	0.6368	-0.4507	0.3791	NA	NA	NA	NA
1645	ENSMUSG00000004446	Bid	-0.16	0.4529	0.26	0.8488	0.3564	0.3791	NA	NA	NA	NA
1646	ENSMUSG00000018565	Elp5	0.42	0	0.11	0.9631	0.5233	0.3794	0.73	NA	NA	NA
1647	ENSMUSG00000070730	Rmdn3	-0.31	0.0875	-0.19	0.8798	0.2467	0.3795	NA	NA	NA	NA
1648	ENSMUSG00000028960	Ube4b	-0.27	0.3896	-0.51	0.5268	-0.6107	0.3796	-0.35	0.8848	NA	NA
1649	ENSMUSG00000000340	Dbt	0.71	0.0012	0.85	0.4389	-0.2329	0.3798	NA	NA	NA	NA
1650	ENSMUSG00000032555	Topbp1	-0.07	0.743	0.8	0.4135	-0.4007	0.3799	NA	NA	NA	NA
1651	ENSMUSG00000037149	Ddx1	0.17	0.1556	-0.11	0.91	-0.1512	0.3799	NA	NA	0.358	0.3941
1652	ENSMUSG00000021497	Txndc15	-0.29	0.0223	-0.13	0.922	0.2093	0.38	NA	NA	NA	NA
1653	ENSMUSG00000027115	Kif18a	0.21	0.5425	-0.29	0.8409	-0.4335	0.38	NA	NA	NA	NA
1654	ENSMUSG00000023070	Rgn	0.82	0.4427	-0.3	0.8762	-1.087	0.3803	NA	NA	NA	NA
1655	ENSMUSG00000024642	Tle4	-0.07	0.8007	-0.38	0.6719	-0.5753	0.3803	-0.31	0.9006	NA	NA
1656	ENSMUSG00000020072	Pbld2	-0.97	0.0352	-1.58	0.003	-0.6344	0.3803	NA	NA	NA	NA
1657	ENSMUSG00000041429	Nthl1	-0.05	0.8714	-0.43	0.7636	-0.2857	0.3803	NA	NA	NA	NA
1658	ENSMUSG00000042628	Zfyve1	-0.76	0	-0.2	0.9105	0.412	0.3814	NA	NA	NA	NA
1659	ENSMUSG00000027327	1700037H04Rik	0.38	0.0012	0.82	0.3323	0.4857	0.3814	1.02	0.4973	NA	NA
1660	ENSMUSG00000032018	Sc5d	-0.99	0	-0.6	0.4079	0.2909	0.3814	0.08	0.9853	NA	NA
1661	ENSMUSG00000028822	Tmem50a	0.01	0.925	-0.06	0.9698	0.4292	0.382	1.04	0.4029	0.0766	0.8602
1662	ENSMUSG00000047423	AI837181	-1.02	0.0036	-0.36	0.8064	0.5666	0.3823	NA	NA	NA	NA
1663	ENSMUSG00000020447	Npc1l1	-1.05	0.3047	-2.16	0.007	-1.0616	0.3831	NA	NA	NA	NA
1664	ENSMUSG00000027752	Exosc8	-0.1	0.7277	0	0.9977	-0.3012	0.3832	NA	NA	0.129	0.7479
1665	ENSMUSG00000037857	Nufip2	-0.34	0.1382	-0.22	0.7926	0.2848	0.3832	NA	NA	NA	NA
1666	ENSMUSG00000030452	Nipa2	0.18	0.1467	0.44	0.681	0.2286	0.3833	1.83	0.004	NA	NA
1667	ENSMUSG00000008435	Rdh13	-0.27	0.0139	-0.58	0.5789	-0.3151	0.3833	NA	NA	NA	NA
1668	ENSMUSG00000041203	Trir	-0.1	0.3193	0.21	0.8475	0.4439	0.3833	NA	NA	0.0182	0.9627
1669	ENSMUSG00000020111	Micu1	0.29	0.1938	0.11	0.9249	-0.3216	0.3834	0.3	0.9551	NA	NA
1670	ENSMUSG00000022300	Dcaf13	-0.05	0.7612	0.03	0.978	0.1425	0.3834	NA	NA	0.584	0.1464
1671	ENSMUSG00000026510	Trp53bp2	-0.38	0.0085	-0.4	0.5713	0.184	0.3834	NA	NA	NA	NA
1672	ENSMUSG00000032370	Lactb	0.79	0.0208	-0.07	0.9774	-0.7247	0.3834	NA	NA	NA	NA
1673	ENSMUSG00000040505	Abcg5	-0.4	0.7578	-1.58	0.02	-1.1131	0.3834	NA	NA	NA	NA
1674	ENSMUSG00000061589	Dot1l	-0.17	0.2732	1.02	0.427	0.279	0.3834	NA	NA	NA	NA
1675	ENSMUSG00000058056	Palld	-0.1	0.4109	0.17	0.9046	-0.4388	0.3834	NA	NA	NA	NA
1676	ENSMUSG00000028013	Ppa2	0.41	0.0065	0.64	0.2824	0.3034	0.3834	NA	NA	NA	NA
1677	ENSMUSG00000016018	Mtrex	0.14	0.2905	-0.08	0.9361	-0.1495	0.3834	NA	NA	NA	NA
1678	ENSMUSG00000032409	Atr	0.25	0.3777	-0.18	0.8656	-0.2906	0.3834	NA	NA	NA	NA
1679	ENSMUSG00000029649	Pomp	0.27	0.0318	0.62	0.2986	0.3249	0.3835	NA	NA	0.3089	0.4517
1680	ENSMUSG00000027035	Cers6	0.31	0.1496	0.4	0.4332	0.2278	0.3839	0.8	0.7299	0.305	0.4549
1681	ENSMUSG00000032076	Cadm1	1.9	0	1.7	0.0056	-0.8378	0.3839	NA	NA	NA	NA
1682	ENSMUSG00000033964	Zbtb41	-0.11	0.2938	-0.07	0.9766	0.4172	0.3839	NA	NA	NA	NA
1683	ENSMUSG00000019579	Mydgf	0.21	0.0128	0.57	0.4587	0.4605	0.3839	NA	NA	NA	NA
1684	ENSMUSG00000020205	Phlda1	-0.1	0.9043	0.6	0.4051	0.7883	0.3839	NA	NA	NA	NA
1685	ENSMUSG00000006169	Clint1	-0.25	0.0133	-0.64	0.1816	-0.1882	0.3839	-0.03	0.9915	-0.013	0.9747
1686	ENSMUSG00000050552	Lamtor4	-0.05	0.7043	0.34	0.7426	0.4673	0.3839	NA	NA	0.4878	0.2311
1687	ENSMUSG00000034341	Wbp2	-0.37	0.0007	0.03	0.9851	0.545	0.3839	NA	NA	0.204	0.6636
1688	ENSMUSG00000039515	Ptpa	-0.56	0	-0.38	0.6629	-0.2241	0.3839	-0.09	0.9753	NA	NA
1689	ENSMUSG00000026775	Yme1l1	0.15	0.2532	0.27	0.7085	0.1548	0.3839	0.78	0.633	NA	NA
1690	ENSMUSG00000079057	Cyp4v3	-0.22	0.7344	-0.98	0.2523	-0.8076	0.3839	-0.15	0.9627	NA	NA
1691	ENSMUSG00000027854	Sike1	0.07	0.7282	0.47	0.6716	0.3297	0.3839	NA	NA	NA	NA
1692	ENSMUSG00000049521	Cdc42ep1	0.83	0.0061	0.33	0.7823	-0.4596	0.3839	0.48	0.7957	NA	NA
1693	ENSMUSG00000000142	Axin2	0.23	0.6804	0.84	0.1732	0.6065	0.3839	2.28	0.0146	NA	NA
1694	ENSMUSG00000019432	Ddx39b	-0.09	0.5823	-0.29	0.6628	-0.184	0.3839	0.3	0.8657	-0.0447	0.9219
1695	ENSMUSG00000006398	Cdc20	-0.07	0.8301	-0.35	0.7333	-0.3018	0.3839	-0.04	0.9901	NA	NA
1696	ENSMUSG00000046201	Scaf8	-0.42	0	-0.3	0.7447	0.2955	0.3839	1.13	0.7627	NA	NA
1697	ENSMUSG00000069237	Fam8a1	-0.62	0.0174	-0.3	0.8126	0.3781	0.3839	NA	NA	NA	NA
1698	ENSMUSG00000023861	Mpc1	0.36	0.0527	0.4	0.7532	0.4588	0.3839	NA	NA	0.2515	0.5205
1699	ENSMUSG00000021520	Uqcrb	-0.2	0.2888	0.21	0.8656	0.5268	0.3839	NA	NA	-0.0241	0.9507
1700	ENSMUSG00000018697	Aatf	0.04	0.853	-0.27	0.7439	-0.2697	0.3839	NA	NA	NA	NA
1701	ENSMUSG00000030677	Kif22	-0.02	0.9162	-0.58	0.5023	-0.4178	0.3839	NA	NA	NA	NA
1702	ENSMUSG00000037266	Rsrp1	-1.35	0	-0.7	0.6326	0.6988	0.3839	NA	NA	NA	NA
1703	ENSMUSG00000021645	Smn1	0.21	0.2007	0.82	0.6436	0.2564	0.3839	NA	NA	0.1136	0.8016
1704	ENSMUSG00000042195	Slc35f2	0.18	0.4477	-0.28	0.8264	-0.4335	0.3839	NA	NA	NA	NA
1705	ENSMUSG00000004535	Tax1bp1	0.33	0.097	0.11	0.9068	-0.2885	0.3841	2.06	0.5333	NA	NA
1706	ENSMUSG00000003135	Cnot11	-0.01	0.9818	0.18	0.8768	0.3484	0.3841	NA	NA	NA	NA
1707	ENSMUSG00000073435	Nme3	-0.79	0.0004	-0.36	0.7836	0.4918	0.3841	NA	NA	NA	NA
1708	ENSMUSG00000030647	Ndufc2	0.25	0.0418	0.68	0.2946	0.4387	0.3852	1	0.3056	0.0309	0.9427
1709	ENSMUSG00000036327	Qsox2	0.79	0.0008	0.29	0.7176	-0.4706	0.3852	NA	NA	NA	NA
1710	ENSMUSG00000036202	Rif1	0.02	0.9363	0.41	0.9226	0.2991	0.3852	NA	NA	NA	NA
1711	ENSMUSG00000022414	Tab1	-0.4	0.0024	-0.21	0.8844	0.3045	0.3853	NA	NA	NA	NA
1712	ENSMUSG00000036282	Naa30	0.52	0.001	-0.81	0.6761	0.5117	0.3853	1.94	NA	NA	NA
1713	ENSMUSG00000022656	Nectin3	0.13	0.4762	0.29	0.7259	0.2822	0.3853	0.19	0.9227	NA	NA
1714	ENSMUSG00000074445	Sprr2a3	0.69	0.0329	1.32	0.2696	0.7872	0.3853	NA	NA	0.2519	0.5087
1715	ENSMUSG00000021109	Hif1a	0.32	0.2906	0.22	0.8106	0.7261	0.3853	0.3	0.9187	NA	NA
1716	ENSMUSG00000000759	Tubgcp3	-0.04	0.7686	0.88	0.4197	-0.1845	0.3853	NA	NA	NA	NA
1717	ENSMUSG00000059316	Slc27a4	-0.84	0.0017	-1.34	0.0555	-0.5832	0.3853	-0.87	0.5751	NA	NA
1718	ENSMUSG00000032171	Pin1	0.61	0.0004	1.03	0.1933	0.5306	0.3853	NA	NA	NA	NA
1719	ENSMUSG00000036617	Etl4	-0.55	0	-0.68	0.2581	-0.5238	0.3853	NA	NA	NA	NA
1720	ENSMUSG00000033184	Tmed7	0.25	0.1164	-0.02	0.9894	-0.2883	0.3853	0.53	0.8331	NA	NA
1721	ENSMUSG00000042423	Fbrs	-0.67	0.001	-0.04	0.9844	0.5154	0.3853	NA	NA	NA	NA
1722	ENSMUSG00000028668	Eloa	-0.08	0.5527	0.01	0.994	0.1237	0.3853	NA	NA	NA	NA
1723	ENSMUSG00000016921	Srsf6	-0.13	0.5677	-0.13	0.9022	-0.2277	0.3853	NA	NA	0.4735	0.287
1724	ENSMUSG00000028657	Ppt1	0.91	0	0.12	0.9286	-0.3809	0.3853	NA	NA	NA	NA
1725	ENSMUSG00000035069	Oma1	0.12	0.4544	-0.39	0.7911	-0.4773	0.3853	NA	NA	NA	NA
1726	ENSMUSG00000022744	Cldnd1	0.03	0.8845	0.28	0.882	0.222	0.3853	0.79	0.7597	NA	NA
1727	ENSMUSG00000011752	Pgam1	0.85	0.0044	0.33	0.6763	-0.4263	0.3853	NA	NA	0.0789	0.8473
1728	ENSMUSG00000031948	Kars	0.48	0	0.27	0.6994	-0.1702	0.3853	0.18	0.9515	0.3186	0.4389
1729	ENSMUSG00000021171	Esyt2	-0.24	0.0044	-0.93	0.4368	0.4127	0.3853	NA	NA	NA	NA
1730	ENSMUSG00000026437	Cdk18	-0.96	0	-0.7	0.3015	0.343	0.3853	NA	NA	NA	NA
1731	ENSMUSG00000050856	Atp5k	0.03	0.8888	0.66	0.5488	0.7309	0.3853	NA	NA	0.1588	0.7059
1732	ENSMUSG00000030400	Ercc2	-0.28	0.2447	0.08	0.957	0.3951	0.3853	NA	NA	NA	NA
1733	ENSMUSG00000021178	Psmc1	0.44	0	0.18	0.8211	-0.1729	0.3853	NA	NA	0.1429	0.7436
1734	ENSMUSG00000045594	Glb1	0.41	0.0016	0.1	0.938	-0.2757	0.3853	NA	NA	NA	NA
1735	ENSMUSG00000025266	Gnl3l	0.45	0	0.19	0.8623	-0.3254	0.3853	NA	NA	NA	NA
1736	ENSMUSG00000034926	Dhcr24	-0.39	0.0528	-0.2	0.8363	0.2656	0.3853	NA	NA	0.3147	0.4121
1737	ENSMUSG00000029446	Psph	-0.33	0.4444	-0.77	0.2635	-0.5321	0.3853	-1.37	0.6011	NA	NA
1738	ENSMUSG00000070493	Chchd2	0.22	0.0402	0.99	0.4094	0.9096	0.3853	NA	NA	0.3623	0.4517
1739	ENSMUSG00000026003	Acadl	0.7	0.136	0.01	0.9936	-0.6158	0.3853	NA	NA	NA	NA
1740	ENSMUSG00000024383	Map3k2	-0.79	0	-0.53	0.6399	0.2787	0.3853	NA	NA	NA	NA
1741	ENSMUSG00000079108	Srp54c	0.28	0.0113	-0.01	0.994	-0.1534	0.3853	NA	NA	NA	NA
1742	ENSMUSG00000021840	Mapk1ip1l	-0.33	0.0807	0.01	0.9956	0.3647	0.3853	0.08	0.9813	0.3391	0.3813
1743	ENSMUSG00000021501	Caml	-0.59	0.0001	-0.21	0.8801	0.3811	0.3853	NA	NA	NA	NA
1744	ENSMUSG00000061286	Exosc5	-0.08	0.7564	0.34	0.7414	-0.387	0.3853	NA	NA	NA	NA
1745	ENSMUSG00000034311	Kif4	0.02	0.9484	-0.43	0.6534	-0.3937	0.3853	-0.66	0.7688	NA	NA
1746	ENSMUSG00000024787	Snx15	-0.72	0.0162	-0.34	0.8053	0.5107	0.3853	NA	NA	NA	NA
1747	ENSMUSG00000030583	Sipa1l3	-0.37	0.0457	-0.52	0.5438	-0.3046	0.3853	0	0.9996	NA	NA
1748	ENSMUSG00000046185	Zfp84	-0.02	0.9302	-0.32	0.7861	-0.3178	0.3853	NA	NA	NA	NA
1749	ENSMUSG00000078713	Tomm5	-0.21	0.0834	0.08	0.9672	0.5814	0.3853	NA	NA	0.3072	0.4948
1750	ENSMUSG00000005312	Ubqln1	-0.08	0.5219	-0.12	0.9288	-0.3649	0.3853	0.26	0.9156	0.08	0.8541
1751	ENSMUSG00000035885	Cox8a	-0.18	0.5011	0.47	0.7388	0.7811	0.3853	NA	NA	-0.004	0.9919
1752	ENSMUSG00000049960	Mrps16	-0.09	0.5575	0.27	0.8086	0.3783	0.3853	NA	NA	NA	NA
1753	ENSMUSG00000065990	Aurkaip1	0.19	0.1462	0.67	0.3977	0.4322	0.3853	0.85	0.5892	0.0243	0.9504
1754	ENSMUSG00000020873	Slc35b1	-0.34	0.0389	-0.71	0.5005	-0.4719	0.3853	NA	NA	NA	NA
1755	ENSMUSG00000047797	Gjb1	-1.68	0	-2.25	0	-0.505	0.3853	NA	NA	NA	NA
1756	ENSMUSG00000059248	2009-09-01	0.32	0.1386	-0.28	0.7784	-0.2983	0.3853	NA	NA	NA	NA
1757	ENSMUSG00000001415	Smg5	-0.44	0	-0.4	0.7792	0.3781	0.3853	NA	NA	NA	NA
1758	ENSMUSG00000019173	Rab5c	0.42	0.0004	0.26	0.7425	-0.2069	0.3853	1.23	0.3974	-0.8049	0.0666
1759	ENSMUSG00000004567	Mcoln1	0.5	0.0006	0.83	0.3978	0.4211	0.3853	NA	NA	NA	NA
1760	ENSMUSG00000030780	BC017158	-0.25	0.0402	0.02	0.9915	0.6067	0.3853	NA	NA	NA	NA
1761	ENSMUSG00000051627	Hist1h1e	1.05	0.2589	0.22	0.7983	-0.6897	0.3853	1.66	0.4614	0.7117	0.1051
1762	ENSMUSG00000021866	Anxa11	-0.19	0.0199	-0.36	0.4828	-0.1172	0.3853	0.1	0.9702	0.6995	0.0994
1763	ENSMUSG00000036880	Acaa2	-0.02	0.9639	-0.56	0.3252	-0.3989	0.3853	NA	NA	0.5056	0.2256
1764	ENSMUSG00000022718	Dgcr8	-0.1	0.565	0.22	0.8715	0.2819	0.3853	NA	NA	NA	NA
1765	ENSMUSG00000021339	Mrs2	0.56	0	0.27	0.8439	-0.2542	0.3853	NA	NA	NA	NA
1766	ENSMUSG00000002846	Timmdc1	0.54	0	0.76	0.3143	0.2511	0.3853	NA	NA	NA	NA
1767	ENSMUSG00000004096	Cwc15	0.08	0.6444	0.44	0.6746	0.7197	0.3853	0.98	0.4659	NA	NA
1768	ENSMUSG00000054766	Set	-0.2	0.2051	-0.27	0.7215	-0.198	0.3853	0.08	0.973	0.495	0.2223
1769	ENSMUSG00000037808	Fam76b	-0.42	0.0006	-0.02	0.9927	0.4868	0.3853	NA	NA	NA	NA
1770	ENSMUSG00000046836	Brox	-0.07	0.4563	-0.28	0.768	-0.2154	0.3853	NA	NA	NA	NA
1771	ENSMUSG00000022450	Ndufa6	-0.07	0.8059	0.46	0.6951	0.5194	0.3853	NA	NA	0.1059	0.7924
1772	ENSMUSG00000022508	Bcl6	0.66	0.0061	0.17	0.9111	-0.4263	0.3853	NA	NA	NA	NA
1773	ENSMUSG00000024853	Sf3b2	0.15	0.7161	-0.32	0.7017	-0.3993	0.3853	NA	NA	NA	NA
1774	ENSMUSG00000025545	Clybl	0.6	0.0376	0.08	0.9606	-0.4635	0.3853	NA	NA	NA	NA
1775	ENSMUSG00000024844	Banf1	-0.08	0.843	0.35	0.7695	0.501	0.3853	0.64	0.8971	0.5094	0.232
1776	ENSMUSG00000039740	Alg2	-0.07	0.7827	0.06	0.9734	0.2905	0.3853	NA	NA	NA	NA
1777	ENSMUSG00000034160	Ogt	-0.67	0.0009	-0.39	0.6094	0.4828	0.3853	NA	NA	NA	NA
1778	ENSMUSG00000033983	Coil	0.03	0.878	-0.33	0.8114	-0.2742	0.3853	NA	NA	NA	NA
1779	ENSMUSG00000028461	Ccdc107	0.13	0.7542	0.56	0.5464	0.4148	0.3853	NA	NA	NA	NA
1780	ENSMUSG00000031834	Pik3r2	0.28	0.1884	0.97	0.3568	-0.4128	0.3853	0.44	0.8108	NA	NA
1781	ENSMUSG00000031015	Swap70	-0.25	0.0113	-0.04	0.9779	0.271	0.3853	NA	NA	NA	NA
1782	ENSMUSG00000021097	Clmn	-0.76	0.0207	-0.15	0.9301	0.6909	0.3853	NA	NA	NA	NA
1783	ENSMUSG00000022702	Hira	0.04	0.8705	0.28	0.7825	-0.2597	0.3853	-0.36	0.8929	NA	NA
1784	ENSMUSG00000041560	Nop53	-0.32	0.0151	-0.62	0.2878	-0.2179	0.3853	NA	NA	-0.1624	0.735
1785	ENSMUSG00000015143	Actn1	-0.24	0.1531	-0.59	0.2493	-0.2666	0.3853	0.8	0.7957	NA	NA
1786	ENSMUSG00000036990	Otud4	-0.08	0.3961	-0.17	0.8938	-0.1182	0.3853	NA	NA	NA	NA
1787	ENSMUSG00000029439	Sfswap	-0.41	0.0463	0.52	0.7023	0.4228	0.3853	NA	NA	NA	NA
1788	ENSMUSG00000006818	Sod2	0.13	0.3486	0.22	0.7598	0.2106	0.3853	NA	NA	0.0258	0.9536
1789	ENSMUSG00000021540	Smad5	-0.18	0.0802	0.08	0.9655	0.3538	0.3853	0.88	0.6548	NA	NA
1790	ENSMUSG00000032997	Chpf	1.06	0.0005	1.82	0.0053	-0.6384	0.3853	NA	NA	NA	NA
1791	ENSMUSG00000022554	Hgh1	-0.31	0.1465	-0.75	0.3646	-0.2654	0.3853	NA	NA	NA	NA
1792	ENSMUSG00000001518	Itfg2	0.36	0.3866	-0.28	0.8708	0.3009	0.3853	NA	NA	NA	NA
1793	ENSMUSG00000038102	Trappc11	0.04	0.7557	-0.26	0.7649	-0.229	0.3853	-0.01	NA	NA	NA
1794	ENSMUSG00000062937	Mtap	1	0	0.73	0.2426	-0.2552	0.3853	2.2	0.2823	0.2586	0.5586
1795	ENSMUSG00000022194	Pabpn1	-0.65	0.0001	-0.29	0.7281	0.3474	0.3853	NA	NA	0.1527	0.6997
1796	ENSMUSG00000021374	Nup153	-0.23	0.2734	0	0.9977	0.2138	0.3853	0.41	0.8854	NA	NA
1797	ENSMUSG00000070733	Fryl	-0.09	0.6448	-0.19	0.903	-0.2964	0.3853	0.87	0.7896	NA	NA
1798	ENSMUSG00000067148	Polr1c	0.51	0.0138	1.1	0.0514	-0.2863	0.3853	NA	NA	NA	NA
1799	ENSMUSG00000026187	Xrcc5	0.75	0.0054	0.35	0.7015	-0.2929	0.3853	NA	NA	NA	NA
1800	ENSMUSG00000030082	Sec61a1	0	0.9929	-0.23	0.7555	-0.1919	0.3853	0.63	0.8617	0.7169	0.0805
1801	ENSMUSG00000001056	Nhp2	0.05	0.751	0.46	0.6529	0.5265	0.3853	0.44	0.8443	-0.6117	0.1803
1802	ENSMUSG00000027133	Nop10	0.48	0.001	1.04	0.2059	0.6314	0.3853	1.65	0.6283	0.1574	0.6879
1803	ENSMUSG00000020375	Rufy1	-0.19	0.3616	0.04	0.9798	0.3117	0.3853	NA	NA	NA	NA
1804	ENSMUSG00000050088	1600012H06Rik	0.04	0.8282	0.25	0.8913	0.2885	0.3853	NA	NA	NA	NA
1805	ENSMUSG00000050310	Rictor	-0.19	0.0923	-0.69	0.4754	-0.4184	0.3853	NA	NA	NA	NA
1806	ENSMUSG00000029480	Dhx37	-0.01	0.9616	-0.95	0.2788	-0.2213	0.3853	NA	NA	NA	NA
1807	ENSMUSG00000029536	Gatc	0.03	0.8263	0.41	0.7532	0.5113	0.3853	NA	NA	NA	NA
1808	ENSMUSG00000038518	Jarid2	-0.29	0.3184	0.35	0.8206	0.3751	0.3853	NA	NA	NA	NA
1809	ENSMUSG00000027207	Galk2	0.65	0	0.57	0.3889	-0.185	0.3853	NA	NA	NA	NA
1810	ENSMUSG00000023067	Cdkn1a	0.72	0.0432	0.66	0.5278	0.7263	0.3853	1.69	0.2989	-0.2542	0.5287
1811	ENSMUSG00000042331	Specc1	0.2	0.1398	-0.2	0.8952	-0.4509	0.3853	NA	NA	NA	NA
1812	ENSMUSG00000000440	Pparg	-0.63	0.0004	-0.31	0.7691	0.2757	0.3853	NA	NA	NA	NA
1813	ENSMUSG00000025862	Stag2	-0.59	0	-0.64	0.3772	-0.2831	0.3853	0.05	0.9829	NA	NA
1814	ENSMUSG00000049323	Smcr8	-0.05	0.786	0.26	0.832	0.4109	0.3853	NA	NA	NA	NA
1815	ENSMUSG00000030316	Tamm41	0.49	0.0006	0.55	0.4861	0.2394	0.3853	NA	NA	NA	NA
1816	ENSMUSG00000042396	Rbm7	-0.29	0.0607	0.1	0.9507	0.3439	0.3853	NA	NA	NA	NA
1817	ENSMUSG00000020538	Srebf1	-0.33	0.1633	-0.28	0.7002	0.2596	0.3853	NA	NA	0.0452	0.9181
1818	ENSMUSG00000002996	Hbp1	-0.27	0.3559	-0.52	0.5663	-0.365	0.3853	NA	NA	NA	NA
1819	ENSMUSG00000017843	Ppp2r5c	-0.17	0.4912	0	0.9977	0.4523	0.3853	0.31	0.9004	NA	NA
1820	ENSMUSG00000055839	Elob	0.38	0.0002	0.71	0.2402	0.43	0.3853	NA	NA	0.0029	0.9943
1821	ENSMUSG00000035530	Eif1	-0.46	0	-0.05	0.978	0.6096	0.3853	NA	NA	0.0546	0.887
1822	ENSMUSG00000035498	Cdcp1	-0.79	0	-0.6	0.4289	0.2427	0.3853	NA	NA	NA	NA
1823	ENSMUSG00000032216	Nedd4	0.18	0.1858	0.15	0.8505	-0.3248	0.3853	0.27	0.951	0.1732	0.6955
1824	ENSMUSG00000027459	Fam110a	-0.83	0.0001	-0.94	0.3035	-0.256	0.3853	NA	NA	NA	NA
1825	ENSMUSG00000028945	Rheb	0.16	0.1534	0.49	0.5645	0.3494	0.3853	0.68	0.7493	NA	NA
1826	ENSMUSG00000079641	Rpl39	0.01	0.9593	0.5	0.631	0.5856	0.3853	1.44	0.4621	0.377	0.3431
1827	ENSMUSG00000019982	Myb	-1.03	0.0001	-0.67	0.4381	0.4212	0.3853	NA	NA	NA	NA
1828	ENSMUSG00000031429	Psmd10	0.31	0.0761	0.29	0.7911	0.4095	0.3853	NA	NA	NA	NA
1829	ENSMUSG00000001707	Eef1e1	0.44	0	0.77	0.2376	0.4286	0.3853	NA	NA	0.2079	0.6526
1830	ENSMUSG00000047735	Samd9l	0.06	0.8371	0.52	0.6737	0.5144	0.3853	NA	NA	NA	NA
1831	ENSMUSG00000053754	Chd8	-0.38	0.0851	0.58	0.4355	0.2639	0.3853	NA	NA	NA	NA
1832	ENSMUSG00000002064	Sdf2	-0.07	0.6878	0.02	0.9915	0.1678	0.3853	NA	NA	NA	NA
1833	ENSMUSG00000026915	Strbp	0.63	0	0.45	0.5184	-0.3245	0.3853	0.95	0.3876	NA	NA
1834	ENSMUSG00000030983	Bccip	-0.15	0.2268	0.29	0.8125	0.5542	0.3853	NA	NA	-0.6169	0.1594
1835	ENSMUSG00000030435	U2af2	-0.09	0.5199	-0.38	0.705	-0.3919	0.3853	-1.44	0.3385	-0.0913	0.824
1836	ENSMUSG00000076441	Ass1	3.41	0	2.86	0	-0.5123	0.3853	4.23	0.0007	NA	NA
1837	ENSMUSG00000044252	Osbpl1a	0.79	0	-2.59	0.0252	0.3435	0.3853	NA	NA	NA	NA
1838	ENSMUSG00000038302	Afg1l	0.09	0.7459	-0.26	0.864	-0.4471	0.3853	NA	NA	NA	NA
1839	ENSMUSG00000025745	Hadha	0.45	0.1708	-0.04	0.9753	-0.4309	0.3853	NA	NA	0.6869	0.1026
1840	ENSMUSG00000039835	Nhsl1	0.04	0.8096	-0.36	0.6165	-0.4612	0.3853	1.6	0.6687	NA	NA
1841	ENSMUSG00000051223	Bzw1	0.26	0.0298	0.68	0.1033	-0.1256	0.3853	1.34	0.3417	1.2986	0.0026
1842	ENSMUSG00000028530	Jak1	0.41	0	0.82	0.0471	-0.2419	0.3853	1.22	0.1376	NA	NA
1843	ENSMUSG00000052299	Ltn1	0.54	0.0036	0.3	0.667	-0.2732	0.3853	NA	NA	NA	NA
1844	ENSMUSG00000035632	Cnot3	-0.04	0.846	-0.04	0.9843	0.2426	0.3853	-0.62	0.7804	NA	NA
1845	ENSMUSG00000022354	Ndufb9	-0.1	0.5149	0.23	0.8337	0.4295	0.3853	NA	NA	-0.0988	0.8306
1846	ENSMUSG00000029993	Nfu1	-0.34	0.3676	-0.02	0.9894	0.3352	0.3853	NA	NA	NA	NA
1847	ENSMUSG00000036644	Tbc1d9b	-0.33	0.0352	-0.78	0.4456	-0.3538	0.3853	NA	NA	NA	NA
1848	ENSMUSG00000041313	Slc7a1	-0.6	0.0041	-1.26	0.0645	-0.4663	0.3853	-0.95	0.3729	NA	NA
1849	ENSMUSG00000009927	Rps25	0.02	0.8961	0.22	0.8422	-0.5706	0.3853	0.98	0.3718	-0.2097	0.6661
1850	ENSMUSG00000033159	Cnppd1	-0.95	0	-1.12	0.0253	0.4384	0.3853	-1.16	0.6907	NA	NA
1851	ENSMUSG00000001663	Gstt1	-0.12	0.7571	0.17	0.8422	0.3817	0.3853	NA	NA	NA	NA
1852	ENSMUSG00000041231	Ublcp1	0.26	0.1069	-0.04	0.9843	-0.2448	0.3853	NA	NA	NA	NA
1853	ENSMUSG00000029363	Rfc5	0.17	0.3774	-0.22	0.8342	-0.2613	0.3853	NA	NA	NA	NA
1854	ENSMUSG00000075419	Dolk	-0.18	0.5132	0.05	0.9788	0.2218	0.3853	NA	NA	NA	NA
1855	ENSMUSG00000019797	1700021F05Rik	0.33	0.0559	0.64	0.4518	0.3985	0.3853	NA	NA	NA	NA
1856	ENSMUSG00000018974	Sart3	-0.16	0.2977	-0.62	0.4708	-0.3609	0.3853	NA	NA	NA	NA
1857	ENSMUSG00000024048	Myl12a	0.33	0.024	0.39	0.5625	0.298	0.3853	0.36	0.9353	0.3527	0.3555
1858	ENSMUSG00000054428	Atpif1	-0.75	0.0042	-0.38	0.6791	0.4393	0.3856	NA	NA	-0.0461	0.9031
1859	ENSMUSG00000025791	Pgm1	-0.35	0.2704	-0.83	0.1286	-0.4189	0.386	NA	NA	0.2738	0.5008
1860	ENSMUSG00000028868	Wasf2	-0.55	0	0.17	0.874	0.2587	0.386	-0.18	0.9404	NA	NA
1861	ENSMUSG00000024639	Gnaq	-0.28	0.4714	0.15	0.9211	0.5216	0.3861	NA	NA	NA	NA
1862	ENSMUSG00000030471	Zdhhc13	-0.67	0	-0.33	0.7882	0.3381	0.3861	NA	NA	NA	NA
1863	ENSMUSG00000009470	Tnpo1	0.05	0.7681	0.13	0.9149	-0.1025	0.3861	NA	NA	0.4603	0.2389
1864	ENSMUSG00000033658	Ddx19b	-0.18	0.0789	-0.02	0.9896	0.3932	0.3861	NA	NA	NA	NA
1865	ENSMUSG00000030890	Ilk	0.37	0.0002	1.35	0.2028	-0.2095	0.3861	NA	NA	NA	NA
1866	ENSMUSG00000070939	Tgfbrap1	-0.26	0.0587	0.24	0.8805	0.5183	0.3861	NA	NA	NA	NA
1867	ENSMUSG00000045005	Fzd5	-0.93	0.0002	-1.26	0.02	-0.4233	0.3861	-1.02	0.3618	NA	NA
1868	ENSMUSG00000026155	Smap1	-0.11	0.4128	-0.12	0.922	-0.2155	0.3861	NA	NA	-0.3962	0.3221
1869	ENSMUSG00000021226	Acot2	0.55	0.4207	-0.27	0.8864	-0.8703	0.3861	NA	NA	NA	NA
1870	ENSMUSG00000048118	Arid4a	-0.95	0	-0.69	0.3593	0.2399	0.3861	NA	NA	NA	NA
1871	ENSMUSG00000025147	Mob2	-0.99	0	0.06	0.9776	0.6451	0.3861	NA	NA	NA	NA
1872	ENSMUSG00000021606	Ndufs6	-0.06	0.7816	0.43	0.6313	0.5966	0.3861	NA	NA	0.0109	0.977
1873	ENSMUSG00000023909	Paqr4	-0.49	0.0023	-0.63	0.4968	-0.3331	0.3861	0	0.9997	NA	NA
1874	ENSMUSG00000052684	Jun	2.25	NA	1.49	0.0075	-1.0685	0.3861	1.9	0.0476	NA	NA
1875	ENSMUSG00000049470	Aff4	0.3	0.0619	0.46	0.6298	0.2886	0.3861	1.38	NA	NA	NA
1876	ENSMUSG00000035048	Anapc13	-0.09	0.5717	0.44	0.6791	0.5414	0.3861	0.85	0.7478	-0.1433	0.7452
1877	ENSMUSG00000030871	Ears2	-0.08	0.6374	-0.38	0.7439	-0.1669	0.3861	NA	NA	NA	NA
1878	ENSMUSG00000074754	Smim26	0.67	0.0003	1.25	0.21	0.6862	0.3861	NA	NA	NA	NA
1879	ENSMUSG00000035469	Rcbtb1	-0.14	0.2463	-0.6	0.2764	-0.133	0.3861	-0.26	0.9377	NA	NA
1880	ENSMUSG00000032468	Armc8	0.25	0.0035	0.52	0.4971	-0.4326	0.3861	NA	NA	NA	NA
1881	ENSMUSG00000002957	Ap2a2	-0.14	0.5073	-0.48	0.4166	-0.2993	0.3861	NA	NA	NA	NA
1882	ENSMUSG00000042462	Dctpp1	0.44	0.0021	0.93	0.3023	0.5989	0.3861	NA	NA	NA	NA
1883	ENSMUSG00000027649	Ctnnbl1	0.75	0	0.46	0.4843	-0.1912	0.3861	NA	NA	NA	NA
1884	ENSMUSG00000022663	Atg3	-0.01	0.9728	0.15	0.8875	0.211	0.3861	NA	NA	NA	NA
1885	ENSMUSG00000051329	Nup160	-0.03	0.9294	-0.31	0.6725	-0.2018	0.3861	NA	NA	NA	NA
1886	ENSMUSG00000027523	Gnas	-0.54	0	-0.22	0.8504	0.1976	0.3861	0.87	0.8195	0.1931	0.6256
1887	ENSMUSG00000039286	Fndc3b	0.54	0.0055	-0.33	0.8082	-0.2387	0.3861	NA	NA	NA	NA
1888	ENSMUSG00000005981	Trap1	0.03	0.8911	0.18	0.8504	-0.2712	0.3861	NA	NA	0.5018	0.2159
1889	ENSMUSG00000019779	Frk	-0.28	0.0535	-0.71	0.2999	-0.4081	0.3861	-0.37	0.8555	NA	NA
1890	ENSMUSG00000023020	Cox14	-0.26	0.0141	0.5	0.666	0.4794	0.3861	0.8	0.6186	NA	NA
1891	ENSMUSG00000015748	Prpf3	-0.42	0.0121	-0.99	0.1916	0.3757	0.3861	NA	NA	NA	NA
1892	ENSMUSG00000028093	Acp6	0.21	0.2665	0.13	0.9009	-0.2588	0.3861	0.91	0.391	NA	NA
1893	ENSMUSG00000071014	Ndufb6	0.55	0	0.99	0.197	0.4108	0.3861	NA	NA	0.0293	0.947
1894	ENSMUSG00000029430	Ran	0.28	0.0728	0.32	0.6952	0.6087	0.3861	0.59	0.7962	0.6881	0.0976
1895	ENSMUSG00000018861	Fdxr	0.01	0.9645	-0.23	0.8763	-0.1586	0.3861	NA	NA	NA	NA
1896	ENSMUSG00000025239	Limd1	0.24	0.0875	-0.49	0.6961	-0.2685	0.3861	0.2	0.9404	NA	NA
1897	ENSMUSG00000022280	Rnf19a	-0.44	0.1433	-0.47	0.6711	-0.4504	0.3861	NA	NA	NA	NA
1898	ENSMUSG00000016253	Nelfcd	-0.19	0.0822	-0.37	0.6535	-0.1985	0.3861	NA	NA	NA	NA
1899	ENSMUSG00000057863	Rpl36	-0.16	0.1428	0.24	0.8369	0.5147	0.3861	NA	NA	0.3246	0.4197
1900	ENSMUSG00000061461	Smim20	0.15	0.165	0.68	0.5554	0.6195	0.3861	NA	NA	NA	NA
1901	ENSMUSG00000026914	Psmd14	0.53	0	0.3	0.6942	-0.2452	0.3861	1.33	0.1823	NA	NA
1902	ENSMUSG00000059534	Uqcr10	0.3	0.0076	0.88	0.3387	0.6863	0.3861	NA	NA	0.3671	0.3521
1903	ENSMUSG00000078762	Haus5	0.4	0.0315	0.09	0.957	-0.2181	0.3861	NA	NA	NA	NA
1904	ENSMUSG00000063882	Uqcrh	0.08	0.7112	0.38	0.7025	0.4959	0.3861	1.15	0.2713	0.2884	0.4896
1905	ENSMUSG00000026496	Parp1	0.42	0.18	0.33	0.6547	-0.2726	0.3861	0.45	0.8737	NA	NA
1906	ENSMUSG00000033953	Ppp3r1	0.21	0.0902	0	0.9971	-0.1617	0.3861	NA	NA	0.6668	0.0899
1907	ENSMUSG00000020477	Mrps24	-0.01	0.9514	0.55	0.648	0.6811	0.3861	NA	NA	NA	NA
1908	ENSMUSG00000033382	Trappc8	-0.15	0.2405	0.25	0.8655	0.2177	0.3861	NA	NA	NA	NA
1909	ENSMUSG00000033032	Afap1l1	0.14	0.7648	-0.17	0.9569	-0.4789	0.3861	NA	NA	NA	NA
1910	ENSMUSG00000032040	Dcps	-0.19	0.4073	0.06	0.9734	0.3686	0.3861	NA	NA	NA	NA
1911	ENSMUSG00000026492	Tfb2m	0.01	0.9755	0.31	0.8116	0.3271	0.3861	0.78	NA	NA	NA
1912	ENSMUSG00000003873	Bax	0.89	0	1.32	0.0419	0.5563	0.3866	NA	NA	-0.009	0.9829
1913	ENSMUSG00000066798	Zbtb6	-0.49	0	-0.41	0.7251	0.1455	0.3866	NA	NA	NA	NA
1914	ENSMUSG00000022312	Eif3h	0.15	0.2935	-0.19	0.8536	-0.2676	0.3866	NA	NA	0.1801	0.7245
1915	ENSMUSG00000028415	Spink4	-3.73	0.0018	-2.72	0	1.0779	0.3866	NA	NA	0.1864	0.6234
1916	ENSMUSG00000051306	Usp42	-0.89	0	-0.62	0.6442	0.3104	0.3866	NA	NA	NA	NA
1917	ENSMUSG00000019731	Slc35e1	-0.27	0.0463	-0.69	0.5306	-0.326	0.3868	NA	NA	NA	NA
1918	ENSMUSG00000042367	Gjb3	-0.32	0.3243	-0.25	0.8781	0.5297	0.3871	NA	NA	NA	NA
1919	ENSMUSG00000027404	Snrpb	0.14	0.4379	-0.05	0.9705	-0.1843	0.3871	0.59	0.7578	-0.0476	0.8999
1920	ENSMUSG00000030138	Bms1	0.07	0.62	-0.23	0.8252	-0.2484	0.3872	NA	NA	NA	NA
1921	ENSMUSG00000031633	Slc25a4	2.25	0	1.77	0.0001	-0.3567	0.3877	1.67	0.2197	NA	NA
1922	ENSMUSG00000039131	Gipc2	-0.32	0.076	-0.12	0.9143	0.279	0.3877	NA	NA	NA	NA
1923	ENSMUSG00000037894	H2afz	0.04	0.8263	0.27	0.797	0.3098	0.3877	0.22	0.9385	0.1154	0.7705
1924	ENSMUSG00000022479	Vdr	-0.43	0.2539	-0.82	0.0687	-0.4153	0.3877	0.2	0.9571	0.2566	0.5918
1925	ENSMUSG00000032383	Ppib	0.1	0.2475	0.21	0.7871	0.1831	0.3877	NA	NA	0.5567	0.2186
1926	ENSMUSG00000050931	Sgms2	-0.63	0.0774	-0.79	0.5721	-0.4697	0.3877	NA	NA	NA	NA
1927	ENSMUSG00000038209	Itln1	-1.07	0.0027	-0.61	0.4397	0.5186	0.3877	0.29	0.8912	0.2282	0.5608
1928	ENSMUSG00000028430	Nol6	0.08	0.5488	-0.17	0.8549	-0.1607	0.3877	NA	NA	NA	NA
1929	ENSMUSG00000029432	Nipsnap2	-0.21	0.404	-0.09	0.9378	0.3226	0.3877	NA	NA	NA	NA
1930	ENSMUSG00000021690	Jmy	-0.44	0.0127	-0.23	0.8916	0.261	0.3877	NA	NA	NA	NA
1931	ENSMUSG00000066037	Hnrnpr	-0.23	0.154	0	0.998	-0.3919	0.3877	0.43	0.9095	NA	NA
1932	ENSMUSG00000020925	Ccdc43	0.16	0.3773	0.27	0.8301	0.1456	0.3877	NA	NA	NA	NA
1933	ENSMUSG00000063410	Stk24	-0.05	0.7473	0.11	0.9106	0.2167	0.3877	0.3	0.893	NA	NA
1934	ENSMUSG00000069515	Lyz1	-1.61	0.0167	-0.9	0.0253	0.786	0.3877	NA	NA	-0.1488	0.6953
1935	ENSMUSG00000027957	Slc35a3	-0.85	0.0004	-1.19	0.0032	-0.3454	0.3877	NA	NA	0.4572	0.2873
1936	ENSMUSG00000031879	Ciao2b	0.19	0.3077	1.19	0.2523	0.5668	0.3877	NA	NA	NA	NA
1937	ENSMUSG00000036822	Topors	0.04	0.8371	-0.22	0.864	-0.3357	0.3877	NA	NA	NA	NA
1938	ENSMUSG00000017146	Brca1	0.13	0.6811	0.32	0.8252	-0.2959	0.3877	NA	NA	NA	NA
1939	ENSMUSG00000032254	Kif23	-0.44	0.1584	-0.94	0.068	-0.4259	0.3877	NA	NA	NA	NA
1940	ENSMUSG00000043207	Zmpste24	1.06	0	0.78	0.1816	-0.2708	0.3877	0.49	0.8657	-0.5075	0.2415
1941	ENSMUSG00000024660	Incenp	-0.06	0.8706	-0.15	0.9188	-0.4785	0.3877	0.32	0.9216	NA	NA
1942	ENSMUSG00000002332	Dhrs1	-0.45	0.1907	-0.84	0.2141	-0.4802	0.3877	1.03	0.4386	NA	NA
1943	ENSMUSG00000002812	Flii	-0.87	0	-0.72	0.2186	0.2222	0.3877	NA	NA	NA	NA
1944	ENSMUSG00000026355	Mcm6	0.22	0.2786	-0.11	0.916	-0.2307	0.3877	NA	NA	NA	NA
1945	ENSMUSG00000075701	Selenos	-0.42	0.0006	-0.1	0.9576	0.262	0.3877	NA	NA	-0.2377	0.6241
1946	ENSMUSG00000070394	Tmem256	0.51	0.0055	1.13	0.1509	0.4347	0.3877	NA	NA	-0.5697	0.146
1947	ENSMUSG00000044533	Rps2	0.32	0.0854	-0.18	0.843	-0.3759	0.3877	-0.91	0.548	0.5489	0.2283
1948	ENSMUSG00000005161	Prdx2	0	0.9963	0.06	0.9478	-0.2176	0.3877	0.84	0.5006	-0.0831	0.8465
1949	ENSMUSG00000020982	Nemf	0.02	0.9213	0.41	0.7152	0.3432	0.3877	NA	NA	NA	NA
1950	ENSMUSG00000006021	Kptn	0.03	0.9209	-0.38	0.768	-0.3654	0.3877	NA	NA	NA	NA
1951	ENSMUSG00000026303	Mlph	-1.47	0	-1.31	0.0209	0.1653	0.3877	NA	NA	NA	NA
1952	ENSMUSG00000032959	Pebp1	0.81	0	0.65	0.0757	-0.085	0.3877	NA	NA	0.291	0.468
1953	ENSMUSG00000090553	Snrpe	-0.06	0.7871	0.35	0.7439	0.4986	0.3877	NA	NA	0.0714	0.8613
1954	ENSMUSG00000027076	Timm10	0.11	0.4342	0.44	0.6725	0.4535	0.3877	0.36	0.9159	0.3959	0.4144
1955	ENSMUSG00000038312	Edem2	-0.34	0.0141	-0.02	0.9945	0.2921	0.3877	0.35	0.9061	NA	NA
1956	ENSMUSG00000021676	Iqgap2	-0.17	0.691	-0.69	0.3709	-0.4783	0.3877	NA	NA	NA	NA
1957	ENSMUSG00000059654	Reg1	-2.44	0.1204	-3.72	0	-1.3401	0.3877	-3.78	0	0.2989	0.4338
1958	ENSMUSG00000022755	Adgrg7	-0.39	0.1571	-0.85	0.3412	-0.5496	0.3877	-0.11	0.9643	NA	NA
1959	ENSMUSG00000042557	Sin3a	-0.14	0.6166	0.59	0.2972	0.6953	0.3877	NA	NA	NA	NA
1960	ENSMUSG00000052914	Cyp2j6	-0.49	0.379	-1.19	0.0659	-0.666	0.3877	NA	NA	0.2426	0.5724
1961	ENSMUSG00000035047	Kri1	-0.06	0.6844	0.09	0.9602	0.3253	0.3877	NA	NA	NA	NA
1962	ENSMUSG00000034382	AI661453	-0.91	0	-0.82	0.4077	0.201	0.3877	NA	NA	NA	NA
1963	ENSMUSG00000038717	Atp5l	0.3	0.019	0.75	0.3769	0.5814	0.3877	NA	NA	-0.0688	0.8588
1964	ENSMUSG00000038644	Pold1	-0.59	0.0067	-1.04	0.1037	-0.3362	0.3877	NA	NA	NA	NA
1965	ENSMUSG00000038683	Pak1ip1	0.15	0.1223	0.19	0.805	0.1592	0.3878	NA	NA	NA	NA
1966	ENSMUSG00000033970	Rfc3	0.02	0.9356	0.24	0.8249	0.3314	0.3886	NA	NA	NA	NA
1967	ENSMUSG00000025381	Cnpy2	-0.3	0.0756	-0.03	0.9855	0.331	0.3886	0.72	0.766	NA	NA
1968	ENSMUSG00000026605	Cenpf	0.24	0.5071	0.41	0.7577	-0.5897	0.3888	NA	NA	NA	NA
1969	ENSMUSG00000031701	Dnaja2	0.1	0.2128	-0.12	0.8842	-0.1255	0.3888	NA	NA	0.0641	0.8774
1970	ENSMUSG00000020402	Vdac1	-0.02	0.9224	-0.42	0.3649	-0.1933	0.3888	NA	NA	0.5923	0.1709
1971	ENSMUSG00000007836	Hnrnpa0	0.33	0.189	-0.1	0.9503	-0.3665	0.3895	-0.03	0.987	-0.5794	0.1982
1972	ENSMUSG00000020163	Uqcr11	0.17	0.1404	0.81	0.4456	0.6878	0.3895	1.65	0.5016	-0.0818	0.8306
1973	ENSMUSG00000013465	Nelfb	-0.38	0	-0.1	0.9453	-0.099	0.39	NA	NA	NA	NA
1974	ENSMUSG00000007338	Mrpl49	-0.38	0.3344	0.22	0.8806	0.5375	0.3903	NA	NA	-0.8469	0.064
1975	ENSMUSG00000036955	Kif1bp	0.53	0.0029	0.28	0.8273	-0.3398	0.3905	NA	NA	NA	NA
1976	ENSMUSG00000031960	Aars	-0.24	0.3391	-0.61	0.4211	-0.3525	0.3905	0.18	0.945	NA	NA
1977	ENSMUSG00000060636	Rpl35a	-0.06	0.6827	0.39	0.7221	0.49	0.3905	1.25	0.2937	-0.0422	0.9201
1978	ENSMUSG00000006538	Ihh	-1.25	0	-0.85	0.405	0.3459	0.3905	NA	NA	NA	NA
1979	ENSMUSG00000031974	Abcb10	-0.22	0.1762	-0.55	0.5464	-0.2167	0.3906	NA	NA	NA	NA
1980	ENSMUSG00000041841	Rpl37	-0.08	0.5751	0.3	0.7922	0.4968	0.3906	NA	NA	0.1113	0.7735
1981	ENSMUSG00000062683	Atp5g2	-0.36	0.0197	-0.17	0.8522	0.264	0.3906	NA	NA	0.0883	0.823
1982	ENSMUSG00000021208	Ifi27l2b	-0.72	0.0001	-1.04	0.0184	-0.2717	0.3906	-0.16	0.956	0.1195	0.7569
1983	ENSMUSG00000029759	Pon3	0.42	0.1325	0.33	0.8194	-0.4896	0.3906	NA	NA	NA	NA
1984	ENSMUSG00000038024	Dennd4c	0.13	0.6685	0.31	0.6423	0.259	0.3906	0.8	0.6768	NA	NA
1985	ENSMUSG00000010760	Phlda2	-1.51	0	-0.5	0.768	0.6509	0.3907	NA	NA	NA	NA
1986	ENSMUSG00000030037	Mrpl53	-0.26	0.2087	0.16	0.927	0.5542	0.3907	NA	NA	0.4452	0.3107
1987	ENSMUSG00000037526	Atg14	-0.22	0.3524	0.62	0.6072	-0.2764	0.3907	NA	NA	NA	NA
[truncated: 12,806 more rows]
