# Supplementary material for: NAC regulates metabolism and cell fate in intestinal stem cells
Source: Sci Adv. 2025 Jan 8;11(2):eadn9750. doi: 10.1126/sciadv.adn9750 (PMC11708876; doi:10.1126/sciadv.adn9750)
Supplement: Supplementary file 2 — Tables S1 to S6 [file sciadv.adn9750_tables_s1_to_s6.zip › adn9750_table_s2.xlsx]

## Sheet: sgRNA guides
#	Supplementary Table 2
#	sgRNA sequences for the CRISPR library that is designed for translationally regulated genes in SCe (stem cell enriched) and SCd (stem cell depleted) intestinal organoid comparisons
#
	sgRNA_ID	sgRNA_guide_sequence	sgRNA_target_region
1	ENSMUSG00000116048_CDS_1	AGTGGACACTCCCGGCTACG	ENSMUSG00000116048_CDS
2	ENSMUSG00000116048_CDS_2	CGCTACCTACATGATGAGAG	ENSMUSG00000116048_CDS
3	ENSMUSG00000116048_CDS_3	CACCGAAAATCAGTGAAGAA	ENSMUSG00000116048_CDS
4	ENSMUSG00000116048_CDS_4	GCGTGAGCGGCTTAAGAAAA	ENSMUSG00000116048_CDS
5	ENSMUSG00000116048_CDS_5	CGACTGTTGAGATTGAAGAG	ENSMUSG00000116048_CDS
6	ENSMUSG00000072214_CDS_1	GACATCGACAAGCAGTACGT	ENSMUSG00000072214_CDS
7	ENSMUSG00000072214_CDS_2	TTTCCGGTCCTTATACAGGT	ENSMUSG00000072214_CDS
8	ENSMUSG00000072214_CDS_3	CACACACCCGTGTCCGAACG	ENSMUSG00000072214_CDS
9	ENSMUSG00000072214_CDS_4	AAAGCCGGGCGTGTCCACAA	ENSMUSG00000072214_CDS
10	ENSMUSG00000072214_CDS_5	TTTCGACTTCACGCTCATGG	ENSMUSG00000072214_CDS
11	ENSMUSG00000025528_CDS_1	ACTGGCCATAATCGTTGGTG	ENSMUSG00000025528_CDS
12	ENSMUSG00000025528_CDS_2	TCCTCAACCTAATCAAAGAG	ENSMUSG00000025528_CDS
13	ENSMUSG00000025528_CDS_3	TGTACCAGTAGTCTCCCCAT	ENSMUSG00000025528_CDS
14	ENSMUSG00000025528_CDS_4	ATGCACAAACAATAGACTCT	ENSMUSG00000025528_CDS
15	ENSMUSG00000025528_CDS_5	ATAGCACTGGCCATAATCGT	ENSMUSG00000025528_CDS
16	ENSMUSG00000044496_CDS_1	ATGCGCTGCAGATAGACGTG	ENSMUSG00000044496_CDS
17	ENSMUSG00000044496_CDS_2	GCTACGCCCGCTGAATGTGG	ENSMUSG00000044496_CDS
18	ENSMUSG00000044496_CDS_3	GGTCCACACCCCTTCCATCG	ENSMUSG00000044496_CDS
19	ENSMUSG00000044496_CDS_4	CAGGTTCTCGGCATGCATGG	ENSMUSG00000044496_CDS
20	ENSMUSG00000044496_CDS_5	ACGAAGTCCGGCGTCACGGC	ENSMUSG00000044496_CDS
21	ENSMUSG00000047613_CDS_1	CCGGGCCCGAAGGCGTGCTG	ENSMUSG00000047613_CDS
22	ENSMUSG00000047613_CDS_2	GTCCGTAGCTTTGTGTGATG	ENSMUSG00000047613_CDS
23	ENSMUSG00000047613_CDS_3	GCAGGCGTGGAGCAGCCCTG	ENSMUSG00000047613_CDS
24	ENSMUSG00000047613_CDS_4	TTTGCCAAAAGTGGCCCCCG	ENSMUSG00000047613_CDS
25	ENSMUSG00000047613_CDS_5	TTCCCGAAGAAGCGACTCAC	ENSMUSG00000047613_CDS
26	ENSMUSG00000027761_CDS_1	GAATACTTTACTACAGACCG	ENSMUSG00000027761_CDS
27	ENSMUSG00000027761_CDS_2	GTGACATGCTCATCAGACGT	ENSMUSG00000027761_CDS
28	ENSMUSG00000027761_CDS_3	AATGTACCATCACAACAAGA	ENSMUSG00000027761_CDS
29	ENSMUSG00000027761_CDS_4	ATGTGTATCGTAGTTTACGA	ENSMUSG00000027761_CDS
30	ENSMUSG00000027761_CDS_5	CCATCTCGATAGAGTGTCAT	ENSMUSG00000027761_CDS
31	ENSMUSG00000057880_CDS_1	GAGCAGAGGTAACTACCTAG	ENSMUSG00000057880_CDS
32	ENSMUSG00000057880_CDS_2	GCTCCAGGAGTCCTTGATGT	ENSMUSG00000057880_CDS
33	ENSMUSG00000057880_CDS_3	TTTCGGCAGAGTAAGGAACG	ENSMUSG00000057880_CDS
34	ENSMUSG00000057880_CDS_4	AACGGTGGCTGGAATCATCG	ENSMUSG00000057880_CDS
35	ENSMUSG00000057880_CDS_5	CCGTCGGGTAATCAACAAGA	ENSMUSG00000057880_CDS
36	ENSMUSG00000028953_CDS_1	CACAAGCATCGAGGTCCAGG	ENSMUSG00000028953_CDS
37	ENSMUSG00000028953_CDS_2	GGTGGGATCTTACCGCACGG	ENSMUSG00000028953_CDS
38	ENSMUSG00000028953_CDS_3	TGGCTTAAATGGAATTGGTG	ENSMUSG00000028953_CDS
39	ENSMUSG00000028953_CDS_4	CAAGAAACTCAAGTATTACA	ENSMUSG00000028953_CDS
40	ENSMUSG00000028953_CDS_5	CCCAATAGCCGAGAGCAGCA	ENSMUSG00000028953_CDS
41	ENSMUSG00000040505_CDS_1	GCTGATAGAGCAGCCCCACG	ENSMUSG00000040505_CDS
42	ENSMUSG00000040505_CDS_2	AGCTTGCCGAACATCCCAGG	ENSMUSG00000040505_CDS
43	ENSMUSG00000040505_CDS_3	CAATCATTTGGTCCGCCACG	ENSMUSG00000040505_CDS
44	ENSMUSG00000040505_CDS_4	GGATTGGAATGTTCAGGACA	ENSMUSG00000040505_CDS
45	ENSMUSG00000040505_CDS_5	GCAACGTCTCGCGCACAGTG	ENSMUSG00000040505_CDS
46	ENSMUSG00000078453_CDS_1	GTGGAGGAAATTCATCGCCT	ENSMUSG00000078453_CDS
47	ENSMUSG00000078453_CDS_2	GATGAATTTCCTCCACCAGG	ENSMUSG00000078453_CDS
48	ENSMUSG00000078453_CDS_3	AATCTCTTTGAAGCGTTGGT	ENSMUSG00000078453_CDS
49	ENSMUSG00000078453_CDS_4	TTTCTCCAATTAGATGCTGA	ENSMUSG00000078453_CDS
50	ENSMUSG00000078453_CDS_5	TGCCAATCTCTTTGAAGCGT	ENSMUSG00000078453_CDS
51	ENSMUSG00000020532_CDS_1	GCCATTCATTATCACTACGT	ENSMUSG00000020532_CDS
52	ENSMUSG00000020532_CDS_2	AATGCATGCGATCTATCCGT	ENSMUSG00000020532_CDS
53	ENSMUSG00000020532_CDS_3	TTGATTCATAGGTACCGAAG	ENSMUSG00000020532_CDS
54	ENSMUSG00000020532_CDS_4	AAGCCCTTCGAACATACACC	ENSMUSG00000020532_CDS
55	ENSMUSG00000020532_CDS_5	GCAGAATTTGTTACTCGTTT	ENSMUSG00000020532_CDS
56	ENSMUSG00000029545_CDS_1	GGTGACTCATGGGTCCTCAA	ENSMUSG00000029545_CDS
57	ENSMUSG00000029545_CDS_2	GCTCATGATAACTCCCGTGG	ENSMUSG00000029545_CDS
58	ENSMUSG00000029545_CDS_3	GATGGGCTTCAAAATAGCCA	ENSMUSG00000029545_CDS
59	ENSMUSG00000029545_CDS_4	GCTCACCCATCTTCTTAACC	ENSMUSG00000029545_CDS
60	ENSMUSG00000029545_CDS_5	GGTCCCCATTGCGGCCCAGC	ENSMUSG00000029545_CDS
61	ENSMUSG00000015405_CDS_1	TGTAGAACGTACCTTCGCAG	ENSMUSG00000015405_CDS
62	ENSMUSG00000015405_CDS_2	ACTTGTACAGATATTACACA	ENSMUSG00000015405_CDS
63	ENSMUSG00000015405_CDS_3	AATGGATTTCAGATGCTTGG	ENSMUSG00000015405_CDS
64	ENSMUSG00000015405_CDS_4	GATGTGTCCCATCTCGTGAT	ENSMUSG00000015405_CDS
65	ENSMUSG00000015405_CDS_5	TGTAGTTGACGCTTGATGAT	ENSMUSG00000015405_CDS
66	ENSMUSG00000020917_CDS_1	GAGAGAGATTGACCCCGACG	ENSMUSG00000020917_CDS
67	ENSMUSG00000020917_CDS_2	AGAGCGATTCGAGATTACCA	ENSMUSG00000020917_CDS
68	ENSMUSG00000020917_CDS_3	TTGTCACCTGTACACGACGG	ENSMUSG00000020917_CDS
69	ENSMUSG00000020917_CDS_4	GGACGAAAAGCTGAATACCG	ENSMUSG00000020917_CDS
70	ENSMUSG00000020917_CDS_5	AGAACCGGTTCAAGTACGCC	ENSMUSG00000020917_CDS
71	ENSMUSG00000020777_CDS_1	CGATCCAGACTTCCAACATG	ENSMUSG00000020777_CDS
72	ENSMUSG00000020777_CDS_2	AATGTCGGATGGCTTGCGGT	ENSMUSG00000020777_CDS
73	ENSMUSG00000020777_CDS_3	CCTCACAGCACTGTATCGAA	ENSMUSG00000020777_CDS
74	ENSMUSG00000020777_CDS_4	TCTCTTCATAACCAAACTTG	ENSMUSG00000020777_CDS
75	ENSMUSG00000020777_CDS_5	CACTCGAAGCCAGCGTTACG	ENSMUSG00000020777_CDS
76	ENSMUSG00000055301_CDS_6c	ACCGTCAACCTTCGCTACGG	ENSMUSG00000055301_CDS
77	ENSMUSG00000055301_CDS_7c	AACAGCAGCTCCATAACCCG	ENSMUSG00000055301_CDS
78	ENSMUSG00000055301_CDS_8c	TTTCTCCATTGAGGAAATCG	ENSMUSG00000055301_CDS
79	ENSMUSG00000055301_CDS_9c	CACAGAGTGTATCAGTCCCA	ENSMUSG00000055301_CDS
80	ENSMUSG00000037797_CDS_5	GGAGTGACCAACTTCAAACC	ENSMUSG00000037797_CDS
81	ENSMUSG00000053054_CDS_1	TCCTCGGCAGGAAAACCGGG	ENSMUSG00000053054_CDS
82	ENSMUSG00000053054_CDS_2	TGGCTTCCCTACTGGCTACG	ENSMUSG00000053054_CDS
83	ENSMUSG00000053054_CDS_3	TGGTGCATCTAGAATCATCG	ENSMUSG00000053054_CDS
84	ENSMUSG00000053054_CDS_4	GGAGTTTGCTCCATGAAACC	ENSMUSG00000053054_CDS
85	ENSMUSG00000053054_CDS_5	GACGCCTGCTTGCACCCCAA	ENSMUSG00000053054_CDS
86	ENSMUSG00000027597_CDS_1	GCGCACCTGACAGAAGCTGT	ENSMUSG00000027597_CDS
87	ENSMUSG00000027597_CDS_2	TGTCAACGATTCTGTCACCA	ENSMUSG00000027597_CDS
88	ENSMUSG00000027597_CDS_3	TGACCCTATCATACCCTCCA	ENSMUSG00000027597_CDS
89	ENSMUSG00000027597_CDS_4	TGTGATGATTGCGGGCAAGG	ENSMUSG00000027597_CDS
90	ENSMUSG00000027597_CDS_5	TCCCGCAGCGGACATCGGAC	ENSMUSG00000027597_CDS
91	ENSMUSG00000028792_CDS_1	TGAAGGCGACAATGGATGCA	ENSMUSG00000028792_CDS
92	ENSMUSG00000028792_CDS_2	GGTAGGACCGGCCACTCTTG	ENSMUSG00000028792_CDS
93	ENSMUSG00000028792_CDS_3	TCCGAACCGGAGATTCCGAA	ENSMUSG00000028792_CDS
94	ENSMUSG00000028792_CDS_4	TCAGCCAGTTTGGGTGCCTG	ENSMUSG00000028792_CDS
95	ENSMUSG00000028792_CDS_5	GCCCTTCGGAATCTCCGGTT	ENSMUSG00000028792_CDS
96	ENSMUSG00000028692_CDS_1	GAATACTAAGCACCACCCTG	ENSMUSG00000028692_CDS
97	ENSMUSG00000028692_CDS_2	CAATGAAACTGAGATTGGGG	ENSMUSG00000028692_CDS
98	ENSMUSG00000028692_CDS_3	AAGGCCAGTGCATCAAATAG	ENSMUSG00000028692_CDS
99	ENSMUSG00000028692_CDS_4	TCACTATAAAGAGACCTGGA	ENSMUSG00000028692_CDS
100	ENSMUSG00000028692_CDS_5	ATGGCGCCAAGCACGGTCAG	ENSMUSG00000028692_CDS
101	ENSMUSG00000052131_CDS_1	ATCCAATACTGTCAATCCAA	ENSMUSG00000052131_CDS
102	ENSMUSG00000052131_CDS_2	AGAGAATGCTGTGAAGCGGG	ENSMUSG00000052131_CDS
103	ENSMUSG00000052131_CDS_3	ATTCTCATTGTGATACACAT	ENSMUSG00000052131_CDS
104	ENSMUSG00000052131_CDS_4	CCAAGAATGTGGATTTACTC	ENSMUSG00000052131_CDS
105	ENSMUSG00000052131_CDS_5	GGACTATCTGGACCTGTATC	ENSMUSG00000052131_CDS
106	ENSMUSG00000021211_CDS_1	GAAATTTCTATTGGACACTG	ENSMUSG00000021211_CDS
107	ENSMUSG00000021211_CDS_2	AGTAATCCAATAGCTTACTC	ENSMUSG00000021211_CDS
108	ENSMUSG00000021211_CDS_3	TACCCAGTGCCAATGAAGGT	ENSMUSG00000021211_CDS
109	ENSMUSG00000021211_CDS_4	CAACATCTGTAGCTTTGGTG	ENSMUSG00000021211_CDS
110	ENSMUSG00000021211_CDS_5	CGGTTGCTTTCGACCAGAGC	ENSMUSG00000021211_CDS
111	ENSMUSG00000025007_CDS_1	CAAGTCTAGAGTGGGCCTAG	ENSMUSG00000025007_CDS
112	ENSMUSG00000025007_CDS_2	CGATGGGGACGATGTTCATG	ENSMUSG00000025007_CDS
113	ENSMUSG00000025007_CDS_3	CGTCCGAGAGGACAATCAAG	ENSMUSG00000025007_CDS
114	ENSMUSG00000025007_CDS_4	TGAGGGGTACCGTGATAAAG	ENSMUSG00000025007_CDS
115	ENSMUSG00000025007_CDS_5	GCGCAGGCGCTGTTTGCCGA	ENSMUSG00000025007_CDS
116	ENSMUSG00000053279_CDS_1	CTTGTCGACATCCATGTGAG	ENSMUSG00000053279_CDS
117	ENSMUSG00000053279_CDS_2	CGTGAACCTATTGGAGTGTG	ENSMUSG00000053279_CDS
118	ENSMUSG00000053279_CDS_3	TAAATCCGACAAGTATGCAT	ENSMUSG00000053279_CDS
119	ENSMUSG00000053279_CDS_4	AGCAGAGCAAACTCCTCTCA	ENSMUSG00000053279_CDS
120	ENSMUSG00000053375_CDS_6c	TCTCATCTTAGAATTGCTCA	ENSMUSG00000053375_CDS
121	ENSMUSG00000030695_CDS_1	AATGGCGAGACAACTACCCA	ENSMUSG00000030695_CDS
122	ENSMUSG00000030695_CDS_2	CCTTGCCCGGAGCCACAATG	ENSMUSG00000030695_CDS
123	ENSMUSG00000030695_CDS_3	CCACGAGACACTGTACCAGA	ENSMUSG00000030695_CDS
124	ENSMUSG00000030695_CDS_4	GCCAGCATCTGCCAGCAGGT	ENSMUSG00000030695_CDS
125	ENSMUSG00000030695_CDS_5	TGACATCGCTCACCGCATTG	ENSMUSG00000030695_CDS
126	ENSMUSG00000028307_CDS_1	TATCCACAGTTGGACCAAGG	ENSMUSG00000028307_CDS
127	ENSMUSG00000028307_CDS_2	AATTCCATTAGCCAGAGCAT	ENSMUSG00000028307_CDS
128	ENSMUSG00000028307_CDS_3	CCGCCTGCAAAGGATAAAGG	ENSMUSG00000028307_CDS
129	ENSMUSG00000028307_CDS_4	GGTCCCTATTGTTGAGCCAG	ENSMUSG00000028307_CDS
130	ENSMUSG00000028307_CDS_5	GGATCACTCCGCCGATGCTC	ENSMUSG00000028307_CDS
131	ENSMUSG00000072115_CDS_1	AGCACGAAGATCAAGAACAA	ENSMUSG00000072115_CDS
132	ENSMUSG00000072115_CDS_2	CTCTGGCTCAGGATGACTCC	ENSMUSG00000072115_CDS
133	ENSMUSG00000072115_CDS_3	GCACCATGACGCCAAGCCAA	ENSMUSG00000072115_CDS
134	ENSMUSG00000072115_CDS_4	TGGCAACAAGAGCAACATCA	ENSMUSG00000072115_CDS
135	ENSMUSG00000072115_CDS_5	AACATGTCTGAACCCTGCAG	ENSMUSG00000072115_CDS
136	ENSMUSG00000024219_CDS_1	ACACGTACCTTCAATCAGGG	ENSMUSG00000024219_CDS
137	ENSMUSG00000024219_CDS_2	CGTTGTACAGTGCCTCGTAG	ENSMUSG00000024219_CDS
138	ENSMUSG00000024219_CDS_3	CTGTGTGAGTCAATGCATCG	ENSMUSG00000024219_CDS
139	ENSMUSG00000024219_CDS_4	TGTGTCCATTCAAAGCAGCG	ENSMUSG00000024219_CDS
140	ENSMUSG00000024219_CDS_5	ACCAACGTTGCTGACTCGAA	ENSMUSG00000024219_CDS
141	ENSMUSG00000021866_CDS_1	ATAACGTAGCCAACTATGCG	ENSMUSG00000021866_CDS
142	ENSMUSG00000021866_CDS_2	ATAGACATCAAACAGGACCG	ENSMUSG00000021866_CDS
143	ENSMUSG00000021866_CDS_3	GGATATGAAGGCATCCCAGG	ENSMUSG00000021866_CDS
144	ENSMUSG00000021866_CDS_4	TCTGAGTAGTTTGGAAACCG	ENSMUSG00000021866_CDS
145	ENSMUSG00000021866_CDS_5	CTACGTTATCCAGCCCGATA	ENSMUSG00000021866_CDS
146	ENSMUSG00000032080_CDS_1	CAAAGTAACCCAGACGTTCG	ENSMUSG00000032080_CDS
147	ENSMUSG00000032080_CDS_2	GGTGGCAAGGGGCATCATCG	ENSMUSG00000032080_CDS
148	ENSMUSG00000032080_CDS_3	TGCTAGTACGTATGCTGATG	ENSMUSG00000032080_CDS
149	ENSMUSG00000032080_CDS_4	AAAGTAATCCCACACCACAT	ENSMUSG00000032080_CDS
150	ENSMUSG00000032080_CDS_5	GCATGTTCTCCCCGAACGTC	ENSMUSG00000032080_CDS
151	ENSMUSG00000002992_CDS_1	AAGTTACTGGACCTCTGCCA	ENSMUSG00000002992_CDS
152	ENSMUSG00000002992_CDS_2	AGAGGTCCAGTAACTTAAGA	ENSMUSG00000002992_CDS
153	ENSMUSG00000002992_CDS_3	GGGAACCAGGAAGATGACTC	ENSMUSG00000002992_CDS
154	ENSMUSG00000002992_CDS_4	GAAGACATACCCGATCAGCA	ENSMUSG00000002992_CDS
155	ENSMUSG00000002992_CDS_5	AGGGCTCCCTCTTAAGTTAC	ENSMUSG00000002992_CDS
156	ENSMUSG00000004655_CDS_1	AAGTGAATTGTCGACTAGGG	ENSMUSG00000004655_CDS
157	ENSMUSG00000004655_CDS_2	CCTAGGCTTCAATTACCCAC	ENSMUSG00000004655_CDS
158	ENSMUSG00000004655_CDS_3	GGAGCCCCAGTGTGACCGCA	ENSMUSG00000004655_CDS
159	ENSMUSG00000004655_CDS_4	TGATGTACATGACAGCCCGG	ENSMUSG00000004655_CDS
160	ENSMUSG00000004655_CDS_5	GCGACACCTTCACGTTGTCC	ENSMUSG00000004655_CDS
161	ENSMUSG00000042350_CDS_1	GGGTTGTCATACTCATCTCG	ENSMUSG00000042350_CDS
162	ENSMUSG00000042350_CDS_2	ACTATTTATGACTACGTGCG	ENSMUSG00000042350_CDS
163	ENSMUSG00000042350_CDS_3	CCAGGAGCCGAATTCTAACG	ENSMUSG00000042350_CDS
164	ENSMUSG00000042350_CDS_4	AGCTCAAACCATTCCCGGCG	ENSMUSG00000042350_CDS
165	ENSMUSG00000042350_CDS_5	TTTCCCTGCACATCGGCCCG	ENSMUSG00000042350_CDS
166	ENSMUSG00000020440_CDS_1	AGGATAAGATTCGGCCTCTG	ENSMUSG00000020440_CDS
167	ENSMUSG00000020440_CDS_2	TGTGGTAGACAGCAACGACC	ENSMUSG00000020440_CDS
168	ENSMUSG00000020440_CDS_3	TGCTGATGAACTCCAGAAGA	ENSMUSG00000020440_CDS
169	ENSMUSG00000020440_CDS_4	AGGCTTCAATGTGGAAACAG	ENSMUSG00000020440_CDS
170	ENSMUSG00000020440_CDS_5	GCCTTACCGTGCGGCTACGC	ENSMUSG00000020440_CDS
171	ENSMUSG00000035133_CDS_1	CTGCAGCCTTTAAACCACAT	ENSMUSG00000035133_CDS
172	ENSMUSG00000035133_CDS_2	ACTAAATGGATCGCCACACA	ENSMUSG00000035133_CDS
173	ENSMUSG00000035133_CDS_3	CAAATGTTGGATAAAACTCG	ENSMUSG00000035133_CDS
174	ENSMUSG00000035133_CDS_4	TACATTTGTACCGATCAGCT	ENSMUSG00000035133_CDS
175	ENSMUSG00000035133_CDS_5	TTCTTAGGATTATGTACTGA	ENSMUSG00000035133_CDS
176	ENSMUSG00000060904_CDS_1	TGGAAATGCCAATTCGATCT	ENSMUSG00000060904_CDS
177	ENSMUSG00000060904_CDS_2	CTGTCTGCTTACCTCCAACA	ENSMUSG00000060904_CDS
178	ENSMUSG00000060904_CDS_3	TTCCAAGTTTGGGACTTAGG	ENSMUSG00000060904_CDS
179	ENSMUSG00000060904_CDS_4	TTCAGCTATTGGATTTAATG	ENSMUSG00000060904_CDS
180	ENSMUSG00000060904_CDS_5	AGTTGTGACCGAGATCGAAT	ENSMUSG00000060904_CDS
181	ENSMUSG00000022722_CDS_1	GCCTGGGGCTGGATAACAGT	ENSMUSG00000022722_CDS
182	ENSMUSG00000022722_CDS_2	AGAACAAGATTGGAATTCGA	ENSMUSG00000022722_CDS
183	ENSMUSG00000022722_CDS_3	GTGTTTGACATGTCAGGTCA	ENSMUSG00000022722_CDS
184	ENSMUSG00000022722_CDS_4	TGATAAGTTAAGAATGGTTG	ENSMUSG00000022722_CDS
185	ENSMUSG00000022722_CDS_5	GATACCCTTCTGAATCACCC	ENSMUSG00000022722_CDS
186	ENSMUSG00000033460_CDS_1	AGAACTTAAGACTAATGTTG	ENSMUSG00000033460_CDS
187	ENSMUSG00000033460_CDS_2	TAGAACCAGTCCTTCCCGGG	ENSMUSG00000033460_CDS
188	ENSMUSG00000033460_CDS_3	GAAGTAGCACTGGTCACACT	ENSMUSG00000033460_CDS
189	ENSMUSG00000033460_CDS_4	AGCGTTAATTCTGAGAATCA	ENSMUSG00000033460_CDS
190	ENSMUSG00000033460_CDS_5	GCTGTACGATGGGTCGCACC	ENSMUSG00000033460_CDS
191	ENSMUSG00000076441_CDS_1	TAACATCTTACCTTAATCTG	ENSMUSG00000076441_CDS
192	ENSMUSG00000076441_CDS_2	TGGGATCCTGGAAAACCCCA	ENSMUSG00000076441_CDS
193	ENSMUSG00000076441_CDS_3	AAGGCACTTCCTCACCAGGT	ENSMUSG00000076441_CDS
194	ENSMUSG00000076441_CDS_4	TGCCTTCACCTGTAGCAACA	ENSMUSG00000076441_CDS
195	ENSMUSG00000076441_CDS_5	GTCTGCAGGTCATCGCTCCC	ENSMUSG00000076441_CDS
196	ENSMUSG00000038539_CDS_1	TGATTGGATGACTGAGCGGG	ENSMUSG00000038539_CDS
197	ENSMUSG00000038539_CDS_2	GGCTGTTTACTGCCGCAGTG	ENSMUSG00000038539_CDS
198	ENSMUSG00000038539_CDS_3	CACCCCCAAGGACCTCATAG	ENSMUSG00000038539_CDS
199	ENSMUSG00000038539_CDS_4	CATGGCATCCCTACTCAAGA	ENSMUSG00000038539_CDS
200	ENSMUSG00000038539_CDS_5	CTTGCGGTCCCCTCGTGTGC	ENSMUSG00000038539_CDS
201	ENSMUSG00000026192_CDS_1	AGACGACTGTCACTCGAGCG	ENSMUSG00000026192_CDS
202	ENSMUSG00000026192_CDS_2	GAGATGTGTCTGAGCTAACA	ENSMUSG00000026192_CDS
203	ENSMUSG00000026192_CDS_3	AATTGCTTCATCGTATTGAG	ENSMUSG00000026192_CDS
204	ENSMUSG00000026192_CDS_4	TTCTTTCAAGCACGTCAGCC	ENSMUSG00000026192_CDS
205	ENSMUSG00000026192_CDS_5	CACTTACCAGCATGGACCGC	ENSMUSG00000026192_CDS
206	ENSMUSG00000025428_CDS_1	TGGTCAGAAGCGGTCCACTG	ENSMUSG00000025428_CDS
207	ENSMUSG00000025428_CDS_2	GCTCCCGCACAGAGATTCGG	ENSMUSG00000025428_CDS
208	ENSMUSG00000025428_CDS_3	ACTGGGCGTGTGTTAAGCAT	ENSMUSG00000025428_CDS
209	ENSMUSG00000025428_CDS_4	CCAACAGCTCCTCGCCAACG	ENSMUSG00000025428_CDS
210	ENSMUSG00000025428_CDS_5	TTCCAAGACCCGCAGACGAG	ENSMUSG00000025428_CDS
211	ENSMUSG00000046876_CDS_1	CTGGGGTGATGACGTCACGA	ENSMUSG00000046876_CDS
212	ENSMUSG00000046876_CDS_2	CTGCAGGATTAGTCAACCCG	ENSMUSG00000046876_CDS
213	ENSMUSG00000046876_CDS_3	GTGCAATATAGTGATGCCGG	ENSMUSG00000046876_CDS
214	ENSMUSG00000046876_CDS_4	GGGACAGCGCATAAGACCTG	ENSMUSG00000046876_CDS
215	ENSMUSG00000037321_CDS_6c	ACTAATGGACTCGCACACGT	ENSMUSG00000037321_CDS
216	ENSMUSG00000000142_CDS_1	CCAGTCAATCCTTATCACGT	ENSMUSG00000000142_CDS
217	ENSMUSG00000000142_CDS_2	ACAGCTTACATGAGTAACGG	ENSMUSG00000000142_CDS
218	ENSMUSG00000000142_CDS_3	GGATACCAAAACTTTGCGAG	ENSMUSG00000000142_CDS
219	ENSMUSG00000000142_CDS_4	GGCTATAGCGACCCACACCA	ENSMUSG00000000142_CDS
220	ENSMUSG00000000142_CDS_5	TAACTCGCTGTCGTTGGCGC	ENSMUSG00000000142_CDS
221	ENSMUSG00000045767_CDS_1	GCTGCTTTGGTAGTTCCCAG	ENSMUSG00000045767_CDS
222	ENSMUSG00000045767_CDS_2	ACAAACCAATGGTTTGTCAG	ENSMUSG00000045767_CDS
223	ENSMUSG00000045767_CDS_3	CTCTCATGGCATCTTCATTG	ENSMUSG00000045767_CDS
224	ENSMUSG00000045767_CDS_4	GCTGACTTGGTAGTTCCCGA	ENSMUSG00000045767_CDS
225	ENSMUSG00000045767_CDS_5	CTCGCTTACCAGATCGATTG	ENSMUSG00000045767_CDS
226	ENSMUSG00000013418_CDS_1	GGAAATTAATGATGACTACG	ENSMUSG00000013418_CDS
227	ENSMUSG00000013418_CDS_2	TCTCACCATAAACGCAACAG	ENSMUSG00000013418_CDS
228	ENSMUSG00000013418_CDS_3	AGAGTACTATCTCCACAAGG	ENSMUSG00000013418_CDS
229	ENSMUSG00000013418_CDS_4	ATACAATTCTCATCCCAGGT	ENSMUSG00000013418_CDS
230	ENSMUSG00000013418_CDS_5	ACTTGCCACTGTTGCGTTTA	ENSMUSG00000013418_CDS
231	ENSMUSG00000002015_CDS_1	CAGCAAAGACCTCTGCGTAG	ENSMUSG00000002015_CDS
232	ENSMUSG00000002015_CDS_2	TACTCACAAGGACAGCAGCA	ENSMUSG00000002015_CDS
233	ENSMUSG00000002015_CDS_3	TGAGGCGGCCAAGAAATACA	ENSMUSG00000002015_CDS
234	ENSMUSG00000002015_CDS_4	GTGGAGTTGGTAGTGACCTA	ENSMUSG00000002015_CDS
235	ENSMUSG00000002015_CDS_5	CTGTCACATCATCGTATTTC	ENSMUSG00000002015_CDS
236	ENSMUSG00000036959_CDS_1	GGAATGGATCGGGAACCGAG	ENSMUSG00000036959_CDS
237	ENSMUSG00000036959_CDS_2	GGAGGTGGGATGTATACCAG	ENSMUSG00000036959_CDS
238	ENSMUSG00000036959_CDS_3	TTTCCATTGATGGAACACCG	ENSMUSG00000036959_CDS
239	ENSMUSG00000036959_CDS_4	GGAGAAAGCCGATGGCGATG	ENSMUSG00000036959_CDS
240	ENSMUSG00000036959_CDS_5	GCTGAAGCTCGGGCTAACGC	ENSMUSG00000036959_CDS
241	ENSMUSG00000042750_CDS_6c	GGAGACTACTACGTGCCTAG	ENSMUSG00000042750_CDS
242	ENSMUSG00000042750_CDS_7c	GCCCATCGTGCACTACAGAT	ENSMUSG00000042750_CDS
243	ENSMUSG00000042750_CDS_8c	TAGCAAAAGGGATCCGATTG	ENSMUSG00000042750_CDS
244	ENSMUSG00000042750_CDS_9c	GAATGACCATCAGGAAAAGG	ENSMUSG00000042750_CDS
245	ENSMUSG00000050071_CDS_5	GGCAAAAACTGTGCACCTAG	ENSMUSG00000050071_CDS
246	ENSMUSG00000046432_CDS_1	TGGACAGGAAGACCGCCCTG	ENSMUSG00000046432_CDS
247	ENSMUSG00000046432_CDS_2	ACTTGCCCCTAACTTCCGAT	ENSMUSG00000046432_CDS
248	ENSMUSG00000046432_CDS_3	CAGATGAATGACGGGTTGGG	ENSMUSG00000046432_CDS
249	ENSMUSG00000046432_CDS_4	TGTTGTTTGCAGCAGGCTGG	ENSMUSG00000046432_CDS
250	ENSMUSG00000046432_CDS_5	GAATGGCCCATCGGAAGTTA	ENSMUSG00000046432_CDS
251	ENSMUSG00000047844_CDS_1	AAAAGACAAAAAAGGTGGGA	ENSMUSG00000047844_CDS
252	ENSMUSG00000047844_CDS_2	AGAACCCCACCATCTGGAAG	ENSMUSG00000047844_CDS
253	ENSMUSG00000047844_CDS_3	ATCAACATGCCTATTTGGTA	ENSMUSG00000047844_CDS
254	ENSMUSG00000047844_CDS_4	AGTCATACTGGATCTCACTG	ENSMUSG00000047844_CDS
255	ENSMUSG00000047844_CDS_5	GGGGTTCGGAAACGCCTGTA	ENSMUSG00000047844_CDS
256	ENSMUSG00000057367_CDS_1	AATCTTGTCAAATTGGACAA	ENSMUSG00000057367_CDS
257	ENSMUSG00000057367_CDS_2	GGCTGAACAGGAACACTAGG	ENSMUSG00000057367_CDS
258	ENSMUSG00000057367_CDS_3	TGAATGCCACCTCGTTCCAG	ENSMUSG00000057367_CDS
259	ENSMUSG00000057367_CDS_4	GAGTTCTTGATACGGATGAA	ENSMUSG00000057367_CDS
260	ENSMUSG00000057367_CDS_5	TTAGGTGTGAGTTCTTGATA	ENSMUSG00000057367_CDS
261	ENSMUSG00000090247_CDS_1	GAGGTTCATACCCCACGTTG	ENSMUSG00000090247_CDS
262	ENSMUSG00000090247_CDS_2	CCATGAGGTGAAGACTCTAC	ENSMUSG00000090247_CDS
263	ENSMUSG00000090247_CDS_3	TTTCCCCTTCCCCAGAGAAG	ENSMUSG00000090247_CDS
264	ENSMUSG00000090247_CDS_4	GACCTGCCTGACCGAAGCGT	ENSMUSG00000090247_CDS
265	ENSMUSG00000090247_CDS_5	TGAGGCCCACCTTAAGTGCC	ENSMUSG00000090247_CDS
266	ENSMUSG00000029335_CDS_1	TCCAACGTAGAAATACAGTG	ENSMUSG00000029335_CDS
267	ENSMUSG00000029335_CDS_2	GAGCACACGAGCTACCCAAG	ENSMUSG00000029335_CDS
268	ENSMUSG00000029335_CDS_3	TCGGGCTACCACCTGTCGCG	ENSMUSG00000029335_CDS
269	ENSMUSG00000029335_CDS_4	ACCGTGTTACCACCGCGCAG	ENSMUSG00000029335_CDS
270	ENSMUSG00000029335_CDS_5	TTCGCTATGGCCGGGGCGCG	ENSMUSG00000029335_CDS
271	ENSMUSG00000021796_CDS_1	GGGTACCATAAATTTCTGTG	ENSMUSG00000021796_CDS
272	ENSMUSG00000021796_CDS_2	TGACCTACCTATAACAACAG	ENSMUSG00000021796_CDS
273	ENSMUSG00000021796_CDS_3	AATCTAGATAGTATGCTCCA	ENSMUSG00000021796_CDS
274	ENSMUSG00000021796_CDS_4	CATACACCCAGAAGTTAATG	ENSMUSG00000021796_CDS
275	ENSMUSG00000021796_CDS_5	CACCGAAAGCCCAGCTACGC	ENSMUSG00000021796_CDS
276	ENSMUSG00000047721_CDS_1	GTGGTGTCGGCTAAGTTCGA	ENSMUSG00000047721_CDS
277	ENSMUSG00000047721_CDS_2	CCTGCCGCAGCTTCTCGCGG	ENSMUSG00000047721_CDS
278	ENSMUSG00000047721_CDS_3	CTCGGAAGCTGGTCGCGCAA	ENSMUSG00000047721_CDS
279	ENSMUSG00000047721_CDS_4	CGAACTTAGCCGACACCACC	ENSMUSG00000047721_CDS
280	ENSMUSG00000047721_CDS_5	ACCCGACAGCGGCGTGAATG	ENSMUSG00000047721_CDS
281	ENSMUSG00000022557_CDS_1	GTGGGCACAGATACAAATCG	ENSMUSG00000022557_CDS
282	ENSMUSG00000022557_CDS_2	AATTCATCGTACCATGCCAG	ENSMUSG00000022557_CDS
283	ENSMUSG00000022557_CDS_3	TGGCACGTTGAAGCTCTGGG	ENSMUSG00000022557_CDS
284	ENSMUSG00000022557_CDS_4	CAGGTCATAGAAGCTAGGGG	ENSMUSG00000022557_CDS
285	ENSMUSG00000022557_CDS_5	CGAGCTCATCTCGTGTCCGC	ENSMUSG00000022557_CDS
286	ENSMUSG00000026617_CDS_1	TGATAGCACTGTACTGCGAG	ENSMUSG00000026617_CDS
287	ENSMUSG00000026617_CDS_2	CACACAGGCAGGACCCGACG	ENSMUSG00000026617_CDS
288	ENSMUSG00000026617_CDS_3	CCCGAAGCTGACCATCATAG	ENSMUSG00000026617_CDS
289	ENSMUSG00000026617_CDS_4	ATATGCTCATCTGCACCAAG	ENSMUSG00000026617_CDS
290	ENSMUSG00000026617_CDS_5	CCAGCCGTATTACAACTACC	ENSMUSG00000026617_CDS
291	ENSMUSG00000022387_CDS_1	ATTAAATAGGATTGCGAATC	ENSMUSG00000022387_CDS
292	ENSMUSG00000022387_CDS_2	TGCGCAGCAGCTCAATTAGC	ENSMUSG00000022387_CDS
293	ENSMUSG00000022387_CDS_3	TAATTGAGCTGCTGCGCAAG	ENSMUSG00000022387_CDS
294	ENSMUSG00000022387_CDS_4	TGGACTGGAGCCGCCGCAAC	ENSMUSG00000022387_CDS
295	ENSMUSG00000022387_CDS_5	AGCGACCCATCGCAGCCCCT	ENSMUSG00000022387_CDS
296	ENSMUSG00000033940_CDS_1	TGATGATCTCAATGTACTCC	ENSMUSG00000033940_CDS
297	ENSMUSG00000033940_CDS_2	GGTGCAGCGGGAGATTCACC	ENSMUSG00000033940_CDS
298	ENSMUSG00000033940_CDS_3	TGGTGAATCTCCCGCTGCAC	ENSMUSG00000033940_CDS
299	ENSMUSG00000033940_CDS_4	CTTGAACGACAAGACATATC	ENSMUSG00000033940_CDS
300	ENSMUSG00000033940_CDS_5	GGCCGCCATGGCGGGACAAG	ENSMUSG00000033940_CDS
301	ENSMUSG00000062638_CDS_1	CAGCTCGCATGCACATCCGA	ENSMUSG00000062638_CDS
302	ENSMUSG00000062638_CDS_2	GTGCAGATGCCGGAATACAG	ENSMUSG00000062638_CDS
303	ENSMUSG00000062638_CDS_3	AGAAAACCAAGACACTTCTG	ENSMUSG00000062638_CDS
304	ENSMUSG00000062638_CDS_4	AGGGGCAGAGCCTAAACCTG	ENSMUSG00000062638_CDS
305	ENSMUSG00000062638_CDS_5	AGGTGCAGATGCCGGAATAC	ENSMUSG00000062638_CDS
306	ENSMUSG00000024340_CDS_1	GGGTGCCATTTGCATACACG	ENSMUSG00000024340_CDS
307	ENSMUSG00000024340_CDS_2	CAGGTCCAGCCAAGTGACGA	ENSMUSG00000024340_CDS
308	ENSMUSG00000024340_CDS_3	CCAGTGATTATGTACCGGGA	ENSMUSG00000024340_CDS
309	ENSMUSG00000024340_CDS_4	TGTTCTCTCCGACTTGAACA	ENSMUSG00000024340_CDS
310	ENSMUSG00000024340_CDS_5	ACAGCTTCCGTTAGCGTAAT	ENSMUSG00000024340_CDS
311	ENSMUSG00000051223_CDS_1	GAGTCTTCGGAAAGTCAGCA	ENSMUSG00000051223_CDS
312	ENSMUSG00000051223_CDS_2	CAGAAGGACACCAGTCAACA	ENSMUSG00000051223_CDS
313	ENSMUSG00000051223_CDS_3	ACCAGCAGACCATTGGGGCA	ENSMUSG00000051223_CDS
314	ENSMUSG00000051223_CDS_4	CATCTGCCAGTGTACCACCC	ENSMUSG00000051223_CDS
315	ENSMUSG00000051223_CDS_5	TTTAGCCCCGGGTGGTACAC	ENSMUSG00000051223_CDS
316	ENSMUSG00000070372_CDS_1	TAACAATGACAATCTCCTCA	ENSMUSG00000070372_CDS
317	ENSMUSG00000070372_CDS_2	TTTACGCTAAAACTATAGAT	ENSMUSG00000070372_CDS
318	ENSMUSG00000070372_CDS_3	CATTACACCACCTTCAGCCC	ENSMUSG00000070372_CDS
319	ENSMUSG00000070372_CDS_4	TGATGAATTTAGCGGCTATG	ENSMUSG00000070372_CDS
320	ENSMUSG00000070372_CDS_5	CTTAACAGTACAGAAGCCGT	ENSMUSG00000070372_CDS
321	ENSMUSG00000015733_CDS_1	AAAAGAGCATTATCCGAATG	ENSMUSG00000015733_CDS
322	ENSMUSG00000015733_CDS_2	TGCATTTGCACAGTATAACC	ENSMUSG00000015733_CDS
323	ENSMUSG00000015733_CDS_3	GAAAGGAAGCAACTGATCCA	ENSMUSG00000015733_CDS
324	ENSMUSG00000015733_CDS_4	AAAACCTCATTAAATTCTCC	ENSMUSG00000015733_CDS
325	ENSMUSG00000015733_CDS_5	GTAAAAGAGCATTATCCGAA	ENSMUSG00000015733_CDS
326	ENSMUSG00000037960_CDS_1	AAGGAGTGTCCTGTACCAGC	ENSMUSG00000037960_CDS
327	ENSMUSG00000037960_CDS_2	TTACGAGGAGAGTAGCGGCT	ENSMUSG00000037960_CDS
328	ENSMUSG00000037960_CDS_3	GTCACAGAGCCGTACGCGCA	ENSMUSG00000037960_CDS
329	ENSMUSG00000037960_CDS_4	TCGCCTGAGCGAGCAACAAG	ENSMUSG00000037960_CDS
330	ENSMUSG00000037960_CDS_5	GGTCACAGAGCCGTACGCGC	ENSMUSG00000037960_CDS
331	ENSMUSG00000024878_CDS_1	ACATACTCTTAGAGACCACT	ENSMUSG00000024878_CDS
332	ENSMUSG00000024878_CDS_2	AAATCCTTAGCTGTCAGTCA	ENSMUSG00000024878_CDS
333	ENSMUSG00000024878_CDS_3	TACCCGGTGACAATTGTGAC	ENSMUSG00000024878_CDS
334	ENSMUSG00000024878_CDS_4	ACCTAGTAGCTTCATTGACA	ENSMUSG00000024878_CDS
335	ENSMUSG00000024878_CDS_5	TCAGATTCTCTATAGCTCTA	ENSMUSG00000024878_CDS
336	ENSMUSG00000029836_CDS_1	ATACAGGCTGACAAACCAAG	ENSMUSG00000029836_CDS
337	ENSMUSG00000029836_CDS_2	ACACAGTGCTGATAATACTT	ENSMUSG00000029836_CDS
338	ENSMUSG00000029836_CDS_3	CCTTCCCATTCACTACACGA	ENSMUSG00000029836_CDS
339	ENSMUSG00000029836_CDS_4	AGGTGGAGTATTTCCTGAAG	ENSMUSG00000029836_CDS
340	ENSMUSG00000029836_CDS_5	AACACAGTGCTGATAATACT	ENSMUSG00000029836_CDS
341	ENSMUSG00000068114_CDS_1	GCCAGCTTTCTCGCACGTGG	ENSMUSG00000068114_CDS
342	ENSMUSG00000068114_CDS_2	TGGAATTATGGTCAAAGTAG	ENSMUSG00000068114_CDS
343	ENSMUSG00000068114_CDS_3	CTGCCGATGTGCTTCCAGAC	ENSMUSG00000068114_CDS
344	ENSMUSG00000068114_CDS_4	TGGAACCTCCTGATCCGCTG	ENSMUSG00000068114_CDS
345	ENSMUSG00000068114_CDS_5	CTCGCCAGCTTTCTCGCACG	ENSMUSG00000068114_CDS
346	ENSMUSG00000044033_CDS_1	ATTTCGAAAGTCATCCGAGG	ENSMUSG00000044033_CDS
347	ENSMUSG00000044033_CDS_2	GGGATACATTCAGAACCGAG	ENSMUSG00000044033_CDS
348	ENSMUSG00000044033_CDS_3	TGGTACCTCAAAGCTATCGA	ENSMUSG00000044033_CDS
349	ENSMUSG00000044033_CDS_4	TCAGTGCTCTCAAACTCATG	ENSMUSG00000044033_CDS
350	ENSMUSG00000044033_CDS_5	CAGCCCAATCTCCTCGAAAT	ENSMUSG00000044033_CDS
351	ENSMUSG00000001416_CDS_1	CGACATCGAGATTACCCGGG	ENSMUSG00000001416_CDS
352	ENSMUSG00000001416_CDS_2	ACGTGGAGTTATGATTAACA	ENSMUSG00000001416_CDS
353	ENSMUSG00000001416_CDS_3	ACGGATAGTCAGCCGACCTG	ENSMUSG00000001416_CDS
354	ENSMUSG00000001416_CDS_4	TGCAATGTTGCATGCCAAGG	ENSMUSG00000001416_CDS
355	ENSMUSG00000001416_CDS_5	CAAACACACCTCTCGAAGAA	ENSMUSG00000001416_CDS
356	ENSMUSG00000047139_CDS_1	GAACAGGGTCTCACCTGCGT	ENSMUSG00000047139_CDS
357	ENSMUSG00000047139_CDS_2	GCAGAAATATTCTGGTTACC	ENSMUSG00000047139_CDS
358	ENSMUSG00000047139_CDS_3	GAAACGGTGCAACAGATGTT	ENSMUSG00000047139_CDS
359	ENSMUSG00000047139_CDS_4	GGTAGCGTTACTTGGATTTG	ENSMUSG00000047139_CDS
360	ENSMUSG00000047139_CDS_5	AGGGTCTCACCTGCGTGGGT	ENSMUSG00000047139_CDS
361	ENSMUSG00000005087_CDS_1	GCAATATGTGTCATAGTGGG	ENSMUSG00000005087_CDS
362	ENSMUSG00000005087_CDS_2	TCATGGAGAAAATTGGACCC	ENSMUSG00000005087_CDS
363	ENSMUSG00000005087_CDS_3	TCTGTGCGGGCAGAAACCCG	ENSMUSG00000005087_CDS
364	ENSMUSG00000005087_CDS_4	CAGTCCGGGAGATACTGTAG	ENSMUSG00000005087_CDS
365	ENSMUSG00000005087_CDS_5	AATGTAACCTGCCGCTACGC	ENSMUSG00000005087_CDS
366	ENSMUSG00000037706_CDS_1	GCAACCACAGAGCTACACCT	ENSMUSG00000037706_CDS
367	ENSMUSG00000037706_CDS_2	GGGCTTCGTAAACAAAGACC	ENSMUSG00000037706_CDS
368	ENSMUSG00000037706_CDS_3	ATCCATCACAGCTTGCTGAA	ENSMUSG00000037706_CDS
369	ENSMUSG00000037706_CDS_4	GGCAAACAGGATCACAAGGC	ENSMUSG00000037706_CDS
370	ENSMUSG00000037706_CDS_5	TTGGTACTCACCCACGTAGA	ENSMUSG00000037706_CDS
371	ENSMUSG00000038416_CDS_1	CACAGCGAAGGAATGCCCGT	ENSMUSG00000038416_CDS
372	ENSMUSG00000038416_CDS_2	TTACGTGGCATCTAGCTGCA	ENSMUSG00000038416_CDS
373	ENSMUSG00000038416_CDS_3	GTGGAGCTGAATAAAGCGAA	ENSMUSG00000038416_CDS
374	ENSMUSG00000038416_CDS_4	GGCTACCTACAGTTACAAAG	ENSMUSG00000038416_CDS
375	ENSMUSG00000038416_CDS_5	CTCGGTGGTACTGCGCTGTG	ENSMUSG00000038416_CDS
376	ENSMUSG00000024780_CDS_1	CACTACTCTCCGGTACCGGA	ENSMUSG00000024780_CDS
377	ENSMUSG00000024780_CDS_2	CTGCCTCAGTTCTGACACCG	ENSMUSG00000024780_CDS
378	ENSMUSG00000024780_CDS_3	GAACATGGATGCCATTAGCA	ENSMUSG00000024780_CDS
379	ENSMUSG00000024780_CDS_4	GAGGACTGGCGGGGAAACCG	ENSMUSG00000024780_CDS
380	ENSMUSG00000024780_CDS_5	TTACAGGTATGTTGAGTCGC	ENSMUSG00000024780_CDS
381	ENSMUSG00000025907_CDS_6c	CTAACAGCTCTATTACAAGG	ENSMUSG00000025907_CDS
382	ENSMUSG00000025907_CDS_7c	TTGCCACGTTCAGTACCGGT	ENSMUSG00000025907_CDS
383	ENSMUSG00000025907_CDS_8c	ATGCAAGACACAAGTACACG	ENSMUSG00000025907_CDS
384	ENSMUSG00000025907_CDS_9c	GTGTCCTGAACAGTTAGTGG	ENSMUSG00000025907_CDS
385	ENSMUSG00000074272_CDS_5	ATAGTAATATGAATTTCACG	ENSMUSG00000074272_CDS
386	ENSMUSG00000056216_CDS_1	CAGAGAGCGGAACAATATGG	ENSMUSG00000056216_CDS
387	ENSMUSG00000056216_CDS_2	TCGTCACTATTCCGATCCAT	ENSMUSG00000056216_CDS
388	ENSMUSG00000056216_CDS_3	CATACTCAGGCACATGCCAG	ENSMUSG00000056216_CDS
389	ENSMUSG00000056216_CDS_4	ACACTTATTCCATTCACTCC	ENSMUSG00000056216_CDS
390	ENSMUSG00000056216_CDS_5	TTCGTCACTATTCCGATCCA	ENSMUSG00000056216_CDS
391	ENSMUSG00000061825_CDS_1	TCAGGAGGTGCAAATCGCAG	ENSMUSG00000061825_CDS
392	ENSMUSG00000061825_CDS_2	TACAGTGGAAACCATCTCAG	ENSMUSG00000061825_CDS
393	ENSMUSG00000061825_CDS_3	ACACATACAGGACAGATCCA	ENSMUSG00000061825_CDS
394	ENSMUSG00000061825_CDS_4	GTTTGGCTGGTCCATTCCTG	ENSMUSG00000061825_CDS
395	ENSMUSG00000061825_CDS_5	CTTGACATGCTGAATGAAGC	ENSMUSG00000061825_CDS
396	ENSMUSG00000031886_CDS_1	TGAAGAATCCCAGAACACCC	ENSMUSG00000031886_CDS
397	ENSMUSG00000031886_CDS_2	CGATGTCAGTGTCCTTCACG	ENSMUSG00000031886_CDS
398	ENSMUSG00000031886_CDS_3	CAACAGTGAGTGCACCACCA	ENSMUSG00000031886_CDS
399	ENSMUSG00000031886_CDS_4	ACTCTCCAAAAATGGTGACT	ENSMUSG00000031886_CDS
400	ENSMUSG00000031886_CDS_5	CATCGCTGTTCATACCTTCC	ENSMUSG00000031886_CDS
401	ENSMUSG00000030865_CDS_1	AGTAGAGACTTCACCCGTTG	ENSMUSG00000030865_CDS
402	ENSMUSG00000030865_CDS_2	TCTATAATGCGGTCACCCAG	ENSMUSG00000030865_CDS
403	ENSMUSG00000030865_CDS_3	CATAGAGCTGAAATGCAACT	ENSMUSG00000030865_CDS
404	ENSMUSG00000030865_CDS_4	GGGATGAAAAGGGCTTCCTA	ENSMUSG00000030865_CDS
405	ENSMUSG00000030865_CDS_5	GCCTGCTCCGCCTCTACCAC	ENSMUSG00000030865_CDS
406	ENSMUSG00000001017_CDS_1	GAGCTACGGCTCGTCCACCT	ENSMUSG00000001017_CDS
407	ENSMUSG00000001017_CDS_2	TGGCCAGGTCGGGGTATGAT	ENSMUSG00000001017_CDS
408	ENSMUSG00000001017_CDS_3	ACGAGCCGTAGCTCCCCGAA	ENSMUSG00000001017_CDS
409	ENSMUSG00000001017_CDS_4	GTCCCCCACGTAGTCCTCCT	ENSMUSG00000001017_CDS
410	ENSMUSG00000001017_CDS_5	ATCCAGAGAGGCTTGCCCCG	ENSMUSG00000001017_CDS
411	ENSMUSG00000090258_CDS_1	CCCACTTGCTCACCCGATTG	ENSMUSG00000090258_CDS
412	ENSMUSG00000090258_CDS_2	GCTGCGCAGTGTGCAGTAAG	ENSMUSG00000090258_CDS
413	ENSMUSG00000090258_CDS_3	GCTGAATGTATACTCGTGTC	ENSMUSG00000090258_CDS
414	ENSMUSG00000090258_CDS_4	TCGTTCTTACTGAACTTCGC	ENSMUSG00000090258_CDS
415	ENSMUSG00000090258_CDS_5	GAACGATCCATTCTCCAGAC	ENSMUSG00000090258_CDS
416	ENSMUSG00000027210_CDS_6c	GCGTTGAGGTTGCGTCATCG	ENSMUSG00000027210_CDS
417	ENSMUSG00000027210_CDS_7c	ACGGAGACCCTCACGCGCCG	ENSMUSG00000027210_CDS
418	ENSMUSG00000027210_CDS_8c	TCAAAAACCAGAGCTAACAG	ENSMUSG00000027210_CDS
419	ENSMUSG00000027210_CDS_9c	CATCTCTCTCATCAATCACG	ENSMUSG00000027210_CDS
420	ENSMUSG00000039910_CDS_5	ATGGGCGAGCACATACACTA	ENSMUSG00000039910_CDS
421	ENSMUSG00000074195_CDS_1	TGTTGTAATTGACAGCACCG	ENSMUSG00000074195_CDS
422	ENSMUSG00000074195_CDS_2	GGGGCAGCTGTATAACCAGA	ENSMUSG00000074195_CDS
423	ENSMUSG00000074195_CDS_3	TCTCTGCCCTCGAAGGCGGG	ENSMUSG00000074195_CDS
424	ENSMUSG00000074195_CDS_4	GGAAGTAATCAGCAGTTCTG	ENSMUSG00000074195_CDS
425	ENSMUSG00000074195_CDS_5	GGAATTAGTTCTGCACCTTC	ENSMUSG00000074195_CDS
426	ENSMUSG00000027884_CDS_1	ACCGGAATCTGAAGTAACAC	ENSMUSG00000027884_CDS
427	ENSMUSG00000027884_CDS_2	GTCACTTAGTGCGTCGTCCA	ENSMUSG00000027884_CDS
428	ENSMUSG00000027884_CDS_3	GCTAAGAAGATGGATTGGAC	ENSMUSG00000027884_CDS
429	ENSMUSG00000027884_CDS_4	CCTCGGCTTCTGACGAGTCA	ENSMUSG00000027884_CDS
430	ENSMUSG00000027884_CDS_5	TGTCACTTAGTGCGTCGTCC	ENSMUSG00000027884_CDS
431	ENSMUSG00000047501_CDS_1	GATGACCATAAGGGCTCGGG	ENSMUSG00000047501_CDS
432	ENSMUSG00000047501_CDS_2	TGAGTTGTGCGCTCCCCATG	ENSMUSG00000047501_CDS
433	ENSMUSG00000047501_CDS_3	CGCCGGAGCCGTGTTCATCG	ENSMUSG00000047501_CDS
434	ENSMUSG00000047501_CDS_4	GCATCATCGTGGGTGCTCTG	ENSMUSG00000047501_CDS
435	ENSMUSG00000047501_CDS_5	GGGCCTCGCTTTACGTCGGC	ENSMUSG00000047501_CDS
436	ENSMUSG00000030364_CDS_1	GGAATTTGATGCTACGCAGG	ENSMUSG00000030364_CDS
437	ENSMUSG00000030364_CDS_2	TGCTACACCGCATGCCCAAG	ENSMUSG00000030364_CDS
438	ENSMUSG00000030364_CDS_3	AGCACTGTTTCACAGCCTGG	ENSMUSG00000030364_CDS
439	ENSMUSG00000030364_CDS_4	GCTGCAGACTGCCTGCAGGA	ENSMUSG00000030364_CDS
440	ENSMUSG00000030364_CDS_5	ATGGGAATTTGATGCTACGC	ENSMUSG00000030364_CDS
441	ENSMUSG00000023959_CDS_1	ACACCGGGAATCTAACACCG	ENSMUSG00000023959_CDS
442	ENSMUSG00000023959_CDS_2	ACCAGCTCATTACTTCTCGG	ENSMUSG00000023959_CDS
443	ENSMUSG00000023959_CDS_3	GAGGCTTGACAAAGGCGCTG	ENSMUSG00000023959_CDS
444	ENSMUSG00000023959_CDS_4	TCACGAAGAGCTCGATCTCG	ENSMUSG00000023959_CDS
445	ENSMUSG00000023959_CDS_5	GCCAGCCGATCTACACAACC	ENSMUSG00000023959_CDS
446	ENSMUSG00000047126_CDS_1	AAGCAACACAAGCCAGATGG	ENSMUSG00000047126_CDS
447	ENSMUSG00000047126_CDS_2	GATGTTCACCCACTATGACC	ENSMUSG00000047126_CDS
448	ENSMUSG00000047126_CDS_3	GCTGTGCGGAACAACTTAGC	ENSMUSG00000047126_CDS
449	ENSMUSG00000047126_CDS_4	ATAACCACAGGAAGTCGACT	ENSMUSG00000047126_CDS
450	ENSMUSG00000047126_CDS_5	GATCGTCATTCTAGCCTCGC	ENSMUSG00000047126_CDS
451	ENSMUSG00000096188_CDS_1	GAAGTAGAGGCCTTCGCACG	ENSMUSG00000096188_CDS
452	ENSMUSG00000096188_CDS_2	TCTGGGGGATCCTCATATGA	ENSMUSG00000096188_CDS
453	ENSMUSG00000096188_CDS_3	GTACCAACCCACCACCGAGC	ENSMUSG00000096188_CDS
454	ENSMUSG00000096188_CDS_4	CCGCCTCAAGGTCGCCCAAG	ENSMUSG00000096188_CDS
455	ENSMUSG00000096188_CDS_5	CTTTATCGCCTCAATCGTGT	ENSMUSG00000096188_CDS
456	ENSMUSG00000026553_CDS_1	CTTGCGGTTACAGATCACAA	ENSMUSG00000026553_CDS
457	ENSMUSG00000026553_CDS_2	CTCTCTCTGACACATCACCT	ENSMUSG00000026553_CDS
458	ENSMUSG00000026553_CDS_3	CACCAGAAATATCCCAAACG	ENSMUSG00000026553_CDS
459	ENSMUSG00000026553_CDS_4	GAATGTCTAGGTACTCCACA	ENSMUSG00000026553_CDS
460	ENSMUSG00000026553_CDS_5	ACATCCGATAGTCCCATAAC	ENSMUSG00000026553_CDS
461	ENSMUSG00000073616_CDS_1	TGTCGAGATGAAACCCGCAG	ENSMUSG00000073616_CDS
462	ENSMUSG00000073616_CDS_2	GTGGATGAGATGTTCCCCGA	ENSMUSG00000073616_CDS
463	ENSMUSG00000073616_CDS_3	ATGTGGACCTGGATGAGGTG	ENSMUSG00000073616_CDS
464	ENSMUSG00000073616_CDS_4	CGAGGGCGCGGGGCCCTATG	ENSMUSG00000073616_CDS
465	ENSMUSG00000073616_CDS_5	CACCTCATCCAGGTCCACAT	ENSMUSG00000073616_CDS
466	ENSMUSG00000039801_CDS_1	TCTGGGAGACTAGCAACCGA	ENSMUSG00000039801_CDS
467	ENSMUSG00000039801_CDS_2	TCTACCGTTCGATATTGTCA	ENSMUSG00000039801_CDS
468	ENSMUSG00000039801_CDS_3	CTTATCCACACAGGACCTCG	ENSMUSG00000039801_CDS
469	ENSMUSG00000039801_CDS_4	CTAACGTTAGCAATTCACCA	ENSMUSG00000039801_CDS
470	ENSMUSG00000039801_CDS_5	AACCATTAGTGGATGTCGCC	ENSMUSG00000039801_CDS
471	ENSMUSG00000074643_CDS_1	TTACCCGGCAAGTCTTGACA	ENSMUSG00000074643_CDS
472	ENSMUSG00000074643_CDS_2	CAGCCGTGTAGTAACCATGG	ENSMUSG00000074643_CDS
473	ENSMUSG00000074643_CDS_3	GATACTCGTTGACTCCTGTA	ENSMUSG00000074643_CDS
474	ENSMUSG00000074643_CDS_4	TCCTGTAAAAGGACGCAGAG	ENSMUSG00000074643_CDS
475	ENSMUSG00000074643_CDS_5	GTGATGGTTCCCCGCCCTGC	ENSMUSG00000074643_CDS
476	ENSMUSG00000022742_CDS_1	TGGGCGCATAAGGATTCTTG	ENSMUSG00000022742_CDS
477	ENSMUSG00000022742_CDS_2	GAAGCAGCGAACCAAATGAG	ENSMUSG00000022742_CDS
478	ENSMUSG00000022742_CDS_3	ACCGACATACTTGAACCAAG	ENSMUSG00000022742_CDS
479	ENSMUSG00000022742_CDS_4	CGGACCCGCCTCTAGCCCAG	ENSMUSG00000022742_CDS
480	ENSMUSG00000022742_CDS_5	GCGATGACTCCTACACCCCC	ENSMUSG00000022742_CDS
481	ENSMUSG00000035041_CDS_1	GCTGGTTCAGTGCCACTACG	ENSMUSG00000035041_CDS
482	ENSMUSG00000035041_CDS_2	CACAGATACCCTGTACCCGG	ENSMUSG00000035041_CDS
483	ENSMUSG00000035041_CDS_3	GGGCTGGATCCTCGCCAGAG	ENSMUSG00000035041_CDS
484	ENSMUSG00000035041_CDS_4	GGGACCATAATGGAGAGCTG	ENSMUSG00000035041_CDS
485	ENSMUSG00000035041_CDS_5	TGCCGTCCTGCCGATCAAAC	ENSMUSG00000035041_CDS
486	ENSMUSG00000020038_CDS_1	CCACCATTTAGCCAGACACG	ENSMUSG00000020038_CDS
487	ENSMUSG00000020038_CDS_2	TTCGCCGGCTCTTCCAACGT	ENSMUSG00000020038_CDS
488	ENSMUSG00000020038_CDS_3	GACATGATAAACAACCAAAG	ENSMUSG00000020038_CDS
489	ENSMUSG00000020038_CDS_4	CATCTGTGTTCAGATCCCTT	ENSMUSG00000020038_CDS
490	ENSMUSG00000020038_CDS_5	GAACGCCATATTTCTCATCA	ENSMUSG00000020038_CDS
491	ENSMUSG00000021947_CDS_1	ACCAGGGGGACATAATATGG	ENSMUSG00000021947_CDS
492	ENSMUSG00000021947_CDS_2	AAGGCTCCTTGAGCGCAGAG	ENSMUSG00000021947_CDS
493	ENSMUSG00000021947_CDS_3	GGCATAGGTTCTGTCCATTG	ENSMUSG00000021947_CDS
494	ENSMUSG00000021947_CDS_4	TGGAGCTGCTTAGGATAACC	ENSMUSG00000021947_CDS
495	ENSMUSG00000021947_CDS_5	CACTGATGACGGCGTACTGC	ENSMUSG00000021947_CDS
496	ENSMUSG00000005683_CDS_1	TCCTTCCTTCAGATGTACGG	ENSMUSG00000005683_CDS
497	ENSMUSG00000005683_CDS_2	ACTGAGCAATCTGATACCTA	ENSMUSG00000005683_CDS
498	ENSMUSG00000005683_CDS_3	TGATTTGCTAGTCCATGTAG	ENSMUSG00000005683_CDS
499	ENSMUSG00000005683_CDS_4	TTCGCCCGGGCATATGCAGA	ENSMUSG00000005683_CDS
500	ENSMUSG00000005469_CDS_6c	TGAACCTTCCAATCCGCCGT	ENSMUSG00000005469_CDS
501	ENSMUSG00000068823_CDS_1	TTGAAGTATCATCTGACCGG	ENSMUSG00000068823_CDS
502	ENSMUSG00000068823_CDS_2	ATTATAGCTTATGACGACTG	ENSMUSG00000068823_CDS
503	ENSMUSG00000068823_CDS_3	TGTATGCTACGAACGTAATG	ENSMUSG00000068823_CDS
504	ENSMUSG00000068823_CDS_4	TGACGTGGAATTCACAATCA	ENSMUSG00000068823_CDS
505	ENSMUSG00000068823_CDS_5	AGTGTATGCTACGAACGTAA	ENSMUSG00000068823_CDS
506	ENSMUSG00000018559_CDS_1	TGTACATAAGAGGCCCCATG	ENSMUSG00000018559_CDS
507	ENSMUSG00000018559_CDS_2	GATTCACTCTCACCACGATG	ENSMUSG00000018559_CDS
508	ENSMUSG00000018559_CDS_3	AAGCCAGTGGTATGAGCTTG	ENSMUSG00000018559_CDS
509	ENSMUSG00000018559_CDS_4	CCTAGGCGATTCCGGGACAA	ENSMUSG00000018559_CDS
510	ENSMUSG00000018559_CDS_5	CATACTCACCTAGGCGATTC	ENSMUSG00000018559_CDS
511	ENSMUSG00000007891_CDS_1	TATCCGTCGGACTATGACGG	ENSMUSG00000007891_CDS
512	ENSMUSG00000007891_CDS_2	TGACTCCAAGTACTACCACG	ENSMUSG00000007891_CDS
513	ENSMUSG00000007891_CDS_3	GACTGTGAAACACTGCGGCG	ENSMUSG00000007891_CDS
514	ENSMUSG00000007891_CDS_4	ACGTCCTTTGACATCCACTA	ENSMUSG00000007891_CDS
515	ENSMUSG00000007891_CDS_5	ATAGATGTGAACTTGCGCAG	ENSMUSG00000007891_CDS
516	ENSMUSG00000016256_CDS_1	TTGCTACCATCCCATTCGCG	ENSMUSG00000016256_CDS
517	ENSMUSG00000016256_CDS_2	GGGCATACTCCCACACCGGA	ENSMUSG00000016256_CDS
518	ENSMUSG00000016256_CDS_3	TGAGACCTGCAACAACTACC	ENSMUSG00000016256_CDS
519	ENSMUSG00000016256_CDS_4	CAGACCGAATCAACATCAAG	ENSMUSG00000016256_CDS
520	ENSMUSG00000016256_CDS_5	GCAACGATGGCATCGAGTAC	ENSMUSG00000016256_CDS
521	ENSMUSG00000046668_CDS_1	AGGAACAGACAAAAGTACCG	ENSMUSG00000046668_CDS
522	ENSMUSG00000046668_CDS_2	CACAGAGATGCTAAAGCGCG	ENSMUSG00000046668_CDS
523	ENSMUSG00000046668_CDS_3	GCTCTTGTTCCGACGCTCAG	ENSMUSG00000046668_CDS
524	ENSMUSG00000046668_CDS_4	AGCGCCCAGATAGGGGAAGT	ENSMUSG00000046668_CDS
525	ENSMUSG00000046668_CDS_5	GCTCACAGTTGATGCGCCGC	ENSMUSG00000046668_CDS
526	ENSMUSG00000063694_CDS_1	TCTTCCGCCCGAACAGACCG	ENSMUSG00000063694_CDS
527	ENSMUSG00000063694_CDS_2	TTCTGTTTAGGCATCACCTG	ENSMUSG00000063694_CDS
528	ENSMUSG00000063694_CDS_3	GTTCGGGCGGAAGACAGGCC	ENSMUSG00000063694_CDS
529	ENSMUSG00000063694_CDS_4	CTGGGGAGAGGATACCCTGA	ENSMUSG00000063694_CDS
530	ENSMUSG00000063694_CDS_5	TTTCTGTTTAGGCATCACCT	ENSMUSG00000063694_CDS
531	ENSMUSG00000067229_CDS_1	TGGTAGATAATCAATGATAG	ENSMUSG00000067229_CDS
532	ENSMUSG00000067229_CDS_2	CTTGGGCAAAAAGCCTGCTG	ENSMUSG00000067229_CDS
533	ENSMUSG00000067229_CDS_3	GCACAGCCGAGAATGAAGGT	ENSMUSG00000067229_CDS
534	ENSMUSG00000067229_CDS_4	CAATGATGGGAAGAGGTGTG	ENSMUSG00000067229_CDS
535	ENSMUSG00000067229_CDS_5	CTGATAAACTTGTCAGCCAC	ENSMUSG00000067229_CDS
536	ENSMUSG00000062624_CDS_1	TCTTCACAATCAATACCTTG	ENSMUSG00000062624_CDS
537	ENSMUSG00000062624_CDS_2	AAAGAAGCCTTCATTGACCA	ENSMUSG00000062624_CDS
538	ENSMUSG00000062624_CDS_3	GGAAAAAGGCATTGAGCACA	ENSMUSG00000062624_CDS
539	ENSMUSG00000062624_CDS_4	TACTTACATTGGTAAGGCAC	ENSMUSG00000062624_CDS
540	ENSMUSG00000062624_CDS_5	CAGCCTATTGTAGTGTTACA	ENSMUSG00000062624_CDS
541	ENSMUSG00000024292_CDS_1	AATGGCATAGAGTAATAACA	ENSMUSG00000024292_CDS
542	ENSMUSG00000024292_CDS_2	GAGGTGACGATAGTTCCTAT	ENSMUSG00000024292_CDS
543	ENSMUSG00000024292_CDS_3	TACGGAAGCGCATACCATCA	ENSMUSG00000024292_CDS
544	ENSMUSG00000024292_CDS_4	TGACTGCTATATCAGGGGAT	ENSMUSG00000024292_CDS
545	ENSMUSG00000024292_CDS_5	TAGATCGGACGATGTCAGAA	ENSMUSG00000024292_CDS
546	ENSMUSG00000043311_CDS_1	ACCTCAAAGTGGATCAACTG	ENSMUSG00000043311_CDS
547	ENSMUSG00000043311_CDS_2	GCTGCTGCGTTGGTTACGGG	ENSMUSG00000043311_CDS
548	ENSMUSG00000043311_CDS_3	GGGTCGAAAGAAATCAACAA	ENSMUSG00000043311_CDS
549	ENSMUSG00000043311_CDS_4	GGTGCCTAGTCTCCCTTGAG	ENSMUSG00000043311_CDS
550	ENSMUSG00000043311_CDS_5	GCCAGCCACCAAGCCGTCGA	ENSMUSG00000043311_CDS
551	ENSMUSG00000019362_CDS_1	GAAGAAGATTGAGCATGACG	ENSMUSG00000019362_CDS
552	ENSMUSG00000019362_CDS_2	TCGAGTCATCGCTCCCAAGA	ENSMUSG00000019362_CDS
553	ENSMUSG00000019362_CDS_3	CGGGCCTCGGAAAGGCGGTA	ENSMUSG00000019362_CDS
554	ENSMUSG00000019362_CDS_4	TCAGCAGCAGAAGTTGAAGA	ENSMUSG00000019362_CDS
555	ENSMUSG00000019362_CDS_5	CTGAACAACGCGCGCCTTCT	ENSMUSG00000019362_CDS
556	ENSMUSG00000032380_CDS_1	CTCAAGGATGAGCACCACGT	ENSMUSG00000032380_CDS
557	ENSMUSG00000032380_CDS_2	TGTGCCGGGAGGAAATCGAG	ENSMUSG00000032380_CDS
558	ENSMUSG00000032380_CDS_3	GGCCACCACTTACCACATGT	ENSMUSG00000032380_CDS
559	ENSMUSG00000032380_CDS_4	GATCTGCTTAATGAAGCTGG	ENSMUSG00000032380_CDS
560	ENSMUSG00000032380_CDS_5	CTATGAGAACCGCACCGACG	ENSMUSG00000032380_CDS
561	ENSMUSG00000000346_CDS_1	CAACTGGATAATAAGCCATG	ENSMUSG00000000346_CDS
562	ENSMUSG00000000346_CDS_2	TGCTCCACCTGCATATTCAG	ENSMUSG00000000346_CDS
563	ENSMUSG00000000346_CDS_3	ACCAACACTGCTGAGCCAGG	ENSMUSG00000000346_CDS
564	ENSMUSG00000000346_CDS_4	GGATATACTGGATTCCCAGG	ENSMUSG00000000346_CDS
565	ENSMUSG00000000346_CDS_5	TGCAGTACCTCTGAATATGC	ENSMUSG00000000346_CDS
566	ENSMUSG00000078515_CDS_1	ATGCTACTGAAGTCAATCCG	ENSMUSG00000078515_CDS
567	ENSMUSG00000078515_CDS_2	GAGCCCGGAGAGAACAAGAA	ENSMUSG00000078515_CDS
568	ENSMUSG00000078515_CDS_3	TCTGTCACCTGAGTCGACAA	ENSMUSG00000078515_CDS
569	ENSMUSG00000078515_CDS_4	TCAGCAAGGACAACTCATGC	ENSMUSG00000078515_CDS
570	ENSMUSG00000078515_CDS_5	GTGAAAGCCTTTGTCGACTC	ENSMUSG00000078515_CDS
571	ENSMUSG00000053289_CDS_1	ATGTGTTGAAGAAGTCGACC	ENSMUSG00000053289_CDS
572	ENSMUSG00000053289_CDS_2	GTTCTGTTCCAACGTAGCAG	ENSMUSG00000053289_CDS
573	ENSMUSG00000053289_CDS_3	GTCCGTCCTTCACAAAAGTG	ENSMUSG00000053289_CDS
574	ENSMUSG00000053289_CDS_4	AGCTCTGTGAATATACGTGT	ENSMUSG00000053289_CDS
575	ENSMUSG00000053289_CDS_5	TTTGAGGTTCTACGCAAAGT	ENSMUSG00000053289_CDS
576	ENSMUSG00000020075_CDS_1	ACTTAAGATAGTTACCTGAG	ENSMUSG00000020075_CDS
577	ENSMUSG00000020075_CDS_2	AACCAAAGAGATAATAACAG	ENSMUSG00000020075_CDS
578	ENSMUSG00000020075_CDS_3	CAACATTAAACACCCAATGA	ENSMUSG00000020075_CDS
579	ENSMUSG00000020075_CDS_4	GTGGTCTTTAATACGACCTG	ENSMUSG00000020075_CDS
580	ENSMUSG00000020075_CDS_5	GCACTTACTCTGACCACCGT	ENSMUSG00000020075_CDS
581	ENSMUSG00000029599_CDS_1	TCATCATCCACTACACTCTG	ENSMUSG00000029599_CDS
582	ENSMUSG00000029599_CDS_2	TGTAGCCACAAAGCACCATG	ENSMUSG00000029599_CDS
583	ENSMUSG00000029599_CDS_3	CACATGCACCAGACGCCCAG	ENSMUSG00000029599_CDS
584	ENSMUSG00000029599_CDS_4	AAGAATAGGCTGTGCCACTT	ENSMUSG00000029599_CDS
585	ENSMUSG00000029599_CDS_5	TCCTCCTCCCGATGTTTGAG	ENSMUSG00000029599_CDS
586	ENSMUSG00000095066_CDS_1	ATAGAGGAGAACAAGTTTAT	ENSMUSG00000095066_CDS
587	ENSMUSG00000095066_CDS_2	CTGATATGCTATTGTAGAAA	ENSMUSG00000095066_CDS
588	ENSMUSG00000095066_CDS_3	TTCAGTGGCGGTGGCGGCGG	ENSMUSG00000095066_CDS
589	ENSMUSG00000095066_CDS_4	AATAGAGGAGAACAAGTTTA	ENSMUSG00000095066_CDS
590	ENSMUSG00000095066_CDS_5	TCATGAAGAGCAGATCCTTC	ENSMUSG00000095066_CDS
591	ENSMUSG00000074440_CDS_1	TCTTGAAGAGAAGAGCCTTC	ENSMUSG00000074440_CDS
592	ENSMUSG00000074440_CDS_2	CCTCTCTGCCCTCGTCCTGC	ENSMUSG00000074440_CDS
593	ENSMUSG00000074440_CDS_3	CATTAAATGACCCTTTCTGC	ENSMUSG00000074440_CDS
594	ENSMUSG00000074440_CDS_4	GTCTCCAGCGTTGAGAGATC	ENSMUSG00000074440_CDS
595	ENSMUSG00000074440_CDS_5	CAAAAGAGACAGACACAGCC	ENSMUSG00000074440_CDS
596	ENSMUSG00000094362_CDS_1	TAATACTGAGGAGCAGGCAG	ENSMUSG00000094362_CDS
597	ENSMUSG00000094362_CDS_2	TCCTATCCAAAACACAGATG	ENSMUSG00000094362_CDS
598	ENSMUSG00000094362_CDS_3	AGATCCTTCTGGGTCTCCAA	ENSMUSG00000094362_CDS
599	ENSMUSG00000094362_CDS_4	CAAAGGAGACAGACACAGCC	ENSMUSG00000094362_CDS
600	ENSMUSG00000094362_CDS_5	TCATGAAGAGCAGATCCTTC	ENSMUSG00000094362_CDS
601	ENSMUSG00000021263_CDS_1	AACCAGCCCTCGAAGTTCGT	ENSMUSG00000021263_CDS
602	ENSMUSG00000021263_CDS_2	CCATACGTGTCACTACCTTG	ENSMUSG00000021263_CDS
603	ENSMUSG00000021263_CDS_3	CTATGGGCTTGATCCCCCAG	ENSMUSG00000021263_CDS
604	ENSMUSG00000021263_CDS_4	GGAGACACAACTTGTGCCAA	ENSMUSG00000021263_CDS
605	ENSMUSG00000021263_CDS_5	GGATATTCCTACGAACTTCG	ENSMUSG00000021263_CDS
606	ENSMUSG00000022555_CDS_1	AGTGGTTTCAGCAATTATCG	ENSMUSG00000022555_CDS
607	ENSMUSG00000022555_CDS_2	AAAGCGCTTTCGTATTCGGG	ENSMUSG00000022555_CDS
608	ENSMUSG00000022555_CDS_3	ATACCCGGGACAAAGACGGG	ENSMUSG00000022555_CDS
609	ENSMUSG00000022555_CDS_4	GCTCACCAATAATCACGCAT	ENSMUSG00000022555_CDS
610	ENSMUSG00000022555_CDS_5	ATTTCAGATTGAGAAGCGCC	ENSMUSG00000022555_CDS
611	ENSMUSG00000030738_CDS_6c	AGTATTCGGATGTAGAATCG	ENSMUSG00000030738_CDS
612	ENSMUSG00000030738_CDS_7c	AGGGTTGTAATCGTAGAGAG	ENSMUSG00000030738_CDS
613	ENSMUSG00000030738_CDS_8c	ATGCCAAGGACCGTACAGAC	ENSMUSG00000030738_CDS
614	ENSMUSG00000030738_CDS_9c	ATGCAGCCTCGTACACGCAG	ENSMUSG00000030738_CDS
615	ENSMUSG00000004815_CDS_6c	TCGGGCCTACTATATTAGCG	ENSMUSG00000004815_CDS
616	ENSMUSG00000000168_CDS_1	ACTACCGCAACGGACCGCAG	ENSMUSG00000000168_CDS
617	ENSMUSG00000000168_CDS_2	CAGGCTCTCAAACCCAACAG	ENSMUSG00000000168_CDS
618	ENSMUSG00000000168_CDS_3	CGACAAGGCCACCATAGGTG	ENSMUSG00000000168_CDS
619	ENSMUSG00000000168_CDS_4	TTCAGAACCACACCTACCGG	ENSMUSG00000000168_CDS
620	ENSMUSG00000000168_CDS_5	CTACCGGGAGCGCTTGCAGA	ENSMUSG00000000168_CDS
621	ENSMUSG00000024963_CDS_1	ATATCGAGTGCTCAGTCGTG	ENSMUSG00000024963_CDS
622	ENSMUSG00000024963_CDS_2	GGGCCCAGTATTGAGCGTTG	ENSMUSG00000024963_CDS
623	ENSMUSG00000024963_CDS_3	AGTCGGATGGAAAGGCTATG	ENSMUSG00000024963_CDS
624	ENSMUSG00000024963_CDS_4	TGTGTCTGTTGCGTATACTT	ENSMUSG00000024963_CDS
625	ENSMUSG00000024963_CDS_5	AACCCCCCAACGCTCAATAC	ENSMUSG00000024963_CDS
626	ENSMUSG00000005980_CDS_1	CATCTAGGTAAACATCGTAG	ENSMUSG00000005980_CDS
627	ENSMUSG00000005980_CDS_2	CTCACTGACTACATAGCGGT	ENSMUSG00000005980_CDS
628	ENSMUSG00000005980_CDS_3	TGGGGAAAAGAACTTAACAA	ENSMUSG00000005980_CDS
629	ENSMUSG00000005980_CDS_4	TCATAGCGACTCAGGATCTG	ENSMUSG00000005980_CDS
630	ENSMUSG00000005980_CDS_5	CAGCGATGTCATAGCGACTC	ENSMUSG00000005980_CDS
631	ENSMUSG00000019278_CDS_1	TCACCCGTCGATGACCGGTG	ENSMUSG00000019278_CDS
632	ENSMUSG00000019278_CDS_2	GACAACTGGCTTGTGGACAG	ENSMUSG00000019278_CDS
633	ENSMUSG00000019278_CDS_3	AGTGGCCAGTCTGATCGGCG	ENSMUSG00000019278_CDS
634	ENSMUSG00000019278_CDS_4	ATGTATGCGGACCAGAACTG	ENSMUSG00000019278_CDS
635	ENSMUSG00000019278_CDS_5	GCCTTCCACGCCGATCAGAC	ENSMUSG00000019278_CDS
636	ENSMUSG00000001229_CDS_1	ACATAGAGGTGATGTTCCAG	ENSMUSG00000001229_CDS
637	ENSMUSG00000001229_CDS_2	GGTGGCAAACATCGAGACTG	ENSMUSG00000001229_CDS
638	ENSMUSG00000001229_CDS_3	GCTTACCGAGGTAATAGAGA	ENSMUSG00000001229_CDS
639	ENSMUSG00000001229_CDS_4	TCTTGCATTCGTTGGCACGA	ENSMUSG00000001229_CDS
640	ENSMUSG00000001229_CDS_5	GAGGAGTTCGACCGCTTCAC	ENSMUSG00000001229_CDS
641	ENSMUSG00000015932_CDS_1	CTTGAAAGGATCAGTTATGG	ENSMUSG00000015932_CDS
642	ENSMUSG00000015932_CDS_2	AAGTGCATAGTCGTTGAAGA	ENSMUSG00000015932_CDS
643	ENSMUSG00000015932_CDS_3	AAGAGCTGATGTTCTTCCTG	ENSMUSG00000015932_CDS
644	ENSMUSG00000015932_CDS_4	TGACGCCAGCTTTGAGACCA	ENSMUSG00000015932_CDS
645	ENSMUSG00000015932_CDS_5	AATGATCTATGCAAGCTCGA	ENSMUSG00000015932_CDS
646	ENSMUSG00000092074_CDS_1	ACCCCAGGTTACCTCCTCGG	ENSMUSG00000092074_CDS
647	ENSMUSG00000092074_CDS_2	TGAGCCAACTCACCAAACTG	ENSMUSG00000092074_CDS
648	ENSMUSG00000092074_CDS_3	GCTATAGAAAGCGCCATCGG	ENSMUSG00000092074_CDS
649	ENSMUSG00000092074_CDS_4	AGTGAGCAGCATTGTAAAGG	ENSMUSG00000092074_CDS
650	ENSMUSG00000092074_CDS_5	TGAAGTGAGCAGCATTGTAA	ENSMUSG00000092074_CDS
651	ENSMUSG00000000579_CDS_1	ACCCGAGGTTACCTCCTCGG	ENSMUSG00000000579_CDS
652	ENSMUSG00000000579_CDS_2	GATGGCGCTTTCTATAGCCT	ENSMUSG00000000579_CDS
653	ENSMUSG00000000579_CDS_3	GGGAGACCATTTAAATACAT	ENSMUSG00000000579_CDS
654	ENSMUSG00000000579_CDS_4	CTGGTAGGCATTACCACCGA	ENSMUSG00000000579_CDS
655	ENSMUSG00000000579_CDS_5	TGAAGTGAGCAGCATTGTAA	ENSMUSG00000000579_CDS
656	ENSMUSG00000095677_CDS_1	GGAAGACTTCCAGGCCTCCG	ENSMUSG00000095677_CDS
657	ENSMUSG00000095677_CDS_2	TAGGCTATAGAAAGCGCCAT	ENSMUSG00000095677_CDS
658	ENSMUSG00000095677_CDS_3	TGAAGTGAGCAGCATTGTAA	ENSMUSG00000095677_CDS
659	ENSMUSG00000095677_CDS_4	ATCATGCAGAAGAACGGTGC	ENSMUSG00000095677_CDS
660	ENSMUSG00000095677_CDS_5	CCATTACCAATGTATTTAAA	ENSMUSG00000095677_CDS
661	ENSMUSG00000015002_CDS_1	GTACGTTCTAATCGCTATGG	ENSMUSG00000015002_CDS
662	ENSMUSG00000015002_CDS_2	TGAGTGGATGTTCCAAACAC	ENSMUSG00000015002_CDS
663	ENSMUSG00000015002_CDS_3	TCATAACGTCTATGATAGGA	ENSMUSG00000015002_CDS
664	ENSMUSG00000015002_CDS_4	ATGATACCTGCTCGAACCCG	ENSMUSG00000015002_CDS
665	ENSMUSG00000015002_CDS_5	TAGGTACGTTCTAATCGCTA	ENSMUSG00000015002_CDS
666	ENSMUSG00000029104_CDS_6c	CAAGTAAATCATCCTCACTG	ENSMUSG00000029104_CDS
667	ENSMUSG00000029104_CDS_7c	ACTCATTACGTCAACAACAC	ENSMUSG00000029104_CDS
668	ENSMUSG00000029104_CDS_8c	AAAGCATGTCCACAGGACGT	ENSMUSG00000029104_CDS
669	ENSMUSG00000029104_CDS_9c	AGACGGACACAATGTACCAG	ENSMUSG00000029104_CDS
670	ENSMUSG00000020838_CDS_6c	AGTTCCCAGTACAAGCGCTG	ENSMUSG00000020838_CDS
671	ENSMUSG00000031668_CDS_1	CGAACCGGAGTCACGCGCGA	ENSMUSG00000031668_CDS
672	ENSMUSG00000031668_CDS_2	GAATATACCGAAGTTCAAAG	ENSMUSG00000031668_CDS
673	ENSMUSG00000031668_CDS_3	AAAGTTCCCTACAAGCCCAA	ENSMUSG00000031668_CDS
674	ENSMUSG00000031668_CDS_4	TACGGACTCAGTGCTTACAG	ENSMUSG00000031668_CDS
675	ENSMUSG00000031668_CDS_5	CACTTCTCACTGCCGCTTCG	ENSMUSG00000031668_CDS
676	ENSMUSG00000021116_CDS_1	AGAGGAAGCAATCAAATGTG	ENSMUSG00000021116_CDS
677	ENSMUSG00000021116_CDS_2	TGCATGCTTAAAAGCATCGT	ENSMUSG00000021116_CDS
678	ENSMUSG00000021116_CDS_3	TAGGCGTTTGACCCCACAAG	ENSMUSG00000021116_CDS
679	ENSMUSG00000021116_CDS_4	TGAGGTATTAGAATATACCA	ENSMUSG00000021116_CDS
680	ENSMUSG00000021116_CDS_5	ATACAGTCGAACAAATGAGG	ENSMUSG00000021116_CDS
681	ENSMUSG00000035150_CDS_1	TGACTTACCTATCAACAGAA	ENSMUSG00000035150_CDS
682	ENSMUSG00000035150_CDS_2	ATGTAGGAACCGTAGCAGAA	ENSMUSG00000035150_CDS
683	ENSMUSG00000035150_CDS_3	CCTGTCACTTACCAATGAGA	ENSMUSG00000035150_CDS
684	ENSMUSG00000035150_CDS_4	GCTTGGATATGCTAATGCTA	ENSMUSG00000035150_CDS
685	ENSMUSG00000035150_CDS_5	GATGCGGCCCTTCTGTTGAT	ENSMUSG00000035150_CDS
686	ENSMUSG00000056076_CDS_1	CGTCGTCTACGAAATCCTCG	ENSMUSG00000056076_CDS
687	ENSMUSG00000056076_CDS_2	AAAGCAATGATGTTACCACC	ENSMUSG00000056076_CDS
688	ENSMUSG00000056076_CDS_3	GATGCTGTGAAAAACGCCGA	ENSMUSG00000056076_CDS
689	ENSMUSG00000056076_CDS_4	GCCGGCGGCCCAATCCGAAG	ENSMUSG00000056076_CDS
690	ENSMUSG00000056076_CDS_5	GGAAGCGGACGGGATTGACT	ENSMUSG00000056076_CDS
691	ENSMUSG00000016554_CDS_1	TCAGTATGCATATTTCCATG	ENSMUSG00000016554_CDS
692	ENSMUSG00000016554_CDS_2	CGGATGAGATTCGCACAGGT	ENSMUSG00000016554_CDS
693	ENSMUSG00000016554_CDS_3	TTCAGCAAAGGAGATCGGCT	ENSMUSG00000016554_CDS
694	ENSMUSG00000016554_CDS_4	GCCGACTTACCGGTAAGCGA	ENSMUSG00000016554_CDS
695	ENSMUSG00000016554_CDS_5	CTACCTGTGCGAATCTCATC	ENSMUSG00000016554_CDS
696	ENSMUSG00000033047_CDS_1	AAAGCCAACATAATAGTAGG	ENSMUSG00000033047_CDS
697	ENSMUSG00000033047_CDS_2	GGTTCTTCAAGAATACACCG	ENSMUSG00000033047_CDS
698	ENSMUSG00000033047_CDS_3	TTCGAACCTCTGTTCTAAGG	ENSMUSG00000033047_CDS
699	ENSMUSG00000033047_CDS_4	CAGTCAGTACCGCTGCAAGA	ENSMUSG00000033047_CDS
700	ENSMUSG00000033047_CDS_5	TTATGATCCCTACGCCTACC	ENSMUSG00000033047_CDS
701	ENSMUSG00000031490_CDS_1	GTGGTGCTGTAGTCCCCGGG	ENSMUSG00000031490_CDS
702	ENSMUSG00000031490_CDS_2	GACTACAGCACCACTCCGGG	ENSMUSG00000031490_CDS
703	ENSMUSG00000031490_CDS_3	GAACCAGGATTATCTATGAC	ENSMUSG00000031490_CDS
704	ENSMUSG00000031490_CDS_4	CCAGCGCCTACCTCCCGGGG	ENSMUSG00000031490_CDS
705	ENSMUSG00000031490_CDS_5	CCCACTCGCCGCGTAGCCCT	ENSMUSG00000031490_CDS
706	ENSMUSG00000045983_CDS_1	GGTGCAAGCCCTACCGAGTT	ENSMUSG00000045983_CDS
707	ENSMUSG00000045983_CDS_2	AATAGCACTTCTACCCTAGC	ENSMUSG00000045983_CDS
708	ENSMUSG00000045983_CDS_3	AGCCTACTATATCCCTGGAC	ENSMUSG00000045983_CDS
709	ENSMUSG00000045983_CDS_4	CACGCCTTCTCAGCCCCGCC	ENSMUSG00000045983_CDS
710	ENSMUSG00000045983_CDS_5	GTGTTCATTTGTGTCGCTTG	ENSMUSG00000045983_CDS
711	ENSMUSG00000003051_CDS_1	GAGAGCAAGGTCTTCCCTAG	ENSMUSG00000003051_CDS
712	ENSMUSG00000003051_CDS_2	TCAGTGCCAAAGGTAGTCGG	ENSMUSG00000003051_CDS
713	ENSMUSG00000003051_CDS_3	GACCTCAGACAAGATCCCAA	ENSMUSG00000003051_CDS
714	ENSMUSG00000003051_CDS_4	TGGGTCTTCGACCAGAACTG	ENSMUSG00000003051_CDS
715	ENSMUSG00000003051_CDS_5	CGACTTCTCCCGCTGCGACA	ENSMUSG00000003051_CDS
716	ENSMUSG00000032349_CDS_1	CTGCCAGGGAACACGCAGCG	ENSMUSG00000032349_CDS
717	ENSMUSG00000032349_CDS_2	AGATGTTGAGCATGGTAGCG	ENSMUSG00000032349_CDS
718	ENSMUSG00000032349_CDS_3	GACCATAGTACGAGTACATG	ENSMUSG00000032349_CDS
719	ENSMUSG00000032349_CDS_4	ATCCTGCAGTTGTATAACCT	ENSMUSG00000032349_CDS
720	ENSMUSG00000032349_CDS_5	CGCGGGAGAATCCGATATGA	ENSMUSG00000032349_CDS
721	ENSMUSG00000033068_CDS_1	GGCTGGTTACCTCGACACGT	ENSMUSG00000033068_CDS
722	ENSMUSG00000033068_CDS_2	TCTATGTTGCCTATATCAAG	ENSMUSG00000033068_CDS
723	ENSMUSG00000033068_CDS_3	TTAGACAGGTTACCTCCAGG	ENSMUSG00000033068_CDS
724	ENSMUSG00000033068_CDS_4	ACAAGCTGTACTCCTACAGG	ENSMUSG00000033068_CDS
725	ENSMUSG00000033068_CDS_5	CTCTTACAGGTGTTTCGGCC	ENSMUSG00000033068_CDS
726	ENSMUSG00000029505_CDS_1	AATGGTCATAAGGTTACACA	ENSMUSG00000029505_CDS
727	ENSMUSG00000029505_CDS_2	AGAAGACTGTCCTAGTGACA	ENSMUSG00000029505_CDS
728	ENSMUSG00000029505_CDS_3	GGGCGGCCTCGCGACCCACA	ENSMUSG00000029505_CDS
729	ENSMUSG00000029505_CDS_4	GCAGAGAAAGTAGCAATCGG	ENSMUSG00000029505_CDS
730	ENSMUSG00000029505_CDS_5	GTCTGGACCTGCTGCGACAT	ENSMUSG00000029505_CDS
731	ENSMUSG00000027624_CDS_1	CAAAGCGGTTGATTCTCAGG	ENSMUSG00000027624_CDS
732	ENSMUSG00000027624_CDS_2	CCACTCACCGGAAGAACGTG	ENSMUSG00000027624_CDS
733	ENSMUSG00000027624_CDS_3	ACTGGGTGACTATGATGCCG	ENSMUSG00000027624_CDS
734	ENSMUSG00000027624_CDS_4	TCAGTGAGAATCACGATGCA	ENSMUSG00000027624_CDS
735	ENSMUSG00000027624_CDS_5	AATCCTTATCGTCCATATCC	ENSMUSG00000027624_CDS
736	ENSMUSG00000026235_CDS_1	TGACTGGATCACCCGCGAAG	ENSMUSG00000026235_CDS
737	ENSMUSG00000026235_CDS_2	AAACTGGGCTAGATTTCGAA	ENSMUSG00000026235_CDS
738	ENSMUSG00000026235_CDS_3	TCAGGACATTTCTTACAACG	ENSMUSG00000026235_CDS
739	ENSMUSG00000026235_CDS_4	TGACAACCAACCAAGCAGGT	ENSMUSG00000026235_CDS
740	ENSMUSG00000033352_CDS_6c	TTTGTAAAACTTATCGAACG	ENSMUSG00000033352_CDS
741	ENSMUSG00000040600_CDS_1	GGATGATGGACTCCAAATCG	ENSMUSG00000040600_CDS
742	ENSMUSG00000040600_CDS_2	ACAAGCGCCCCTGAGTTCGT	ENSMUSG00000040600_CDS
743	ENSMUSG00000040600_CDS_3	CAGGCATCTCGCCATCCTCA	ENSMUSG00000040600_CDS
744	ENSMUSG00000040600_CDS_4	GCTCAATGTCTCTTAGGACG	ENSMUSG00000040600_CDS
745	ENSMUSG00000040600_CDS_5	GGAACTGGATTCTTACCGCC	ENSMUSG00000040600_CDS
746	ENSMUSG00000054051_CDS_1	GAAGCGACAGAAGTATAACA	ENSMUSG00000054051_CDS
747	ENSMUSG00000054051_CDS_2	CCACTGTATTACCTGTACTG	ENSMUSG00000054051_CDS
748	ENSMUSG00000054051_CDS_3	GGGTGAAGGAATTCCACACG	ENSMUSG00000054051_CDS
749	ENSMUSG00000054051_CDS_4	AGCGATGCCGAATTTGACGA	ENSMUSG00000054051_CDS
750	ENSMUSG00000054051_CDS_5	GTAGCCAGGCGCCAAGACGA	ENSMUSG00000054051_CDS
751	ENSMUSG00000021996_CDS_1	AATGTACTCTTACGTCACCG	ENSMUSG00000021996_CDS
752	ENSMUSG00000021996_CDS_2	TCAAGGATACTTACGAGGGC	ENSMUSG00000021996_CDS
753	ENSMUSG00000021996_CDS_3	CCAAAAATAGACATCCTCTG	ENSMUSG00000021996_CDS
754	ENSMUSG00000021996_CDS_4	TGCCCCAAGAACACAGCACA	ENSMUSG00000021996_CDS
755	ENSMUSG00000021996_CDS_5	TACTTACGAGGGCTGGTATC	ENSMUSG00000021996_CDS
756	ENSMUSG00000009079_CDS_1	CCTACCATCAAACCATTCCA	ENSMUSG00000009079_CDS
757	ENSMUSG00000009079_CDS_2	TGCATATGCAGTCTGCCCGT	ENSMUSG00000009079_CDS
758	ENSMUSG00000009079_CDS_3	ATACTCAAAAACTTACCACC	ENSMUSG00000009079_CDS
759	ENSMUSG00000009079_CDS_4	AAAAATGAGACTAACCTGGT	ENSMUSG00000009079_CDS
760	ENSMUSG00000009079_CDS_5	CTGTACGCCTGCGGGGCAGT	ENSMUSG00000009079_CDS
761	ENSMUSG00000023057_CDS_1	TTTCCCTACAGTCTAGCAGA	ENSMUSG00000023057_CDS
762	ENSMUSG00000023057_CDS_2	TCTGAAACTGACAATCACAC	ENSMUSG00000023057_CDS
763	ENSMUSG00000023057_CDS_3	CAGGCATTAATGTGATGAAG	ENSMUSG00000023057_CDS
764	ENSMUSG00000023057_CDS_4	ACAGGGGGCCTGGACCATTG	ENSMUSG00000023057_CDS
765	ENSMUSG00000023057_CDS_5	CGTTCCGTCTGCTAGACTGT	ENSMUSG00000023057_CDS
766	ENSMUSG00000027533_CDS_1	AGCTGATGGCAGAAAAACTG	ENSMUSG00000027533_CDS
767	ENSMUSG00000027533_CDS_2	GCCAGTCTTAAGGATCTCGA	ENSMUSG00000027533_CDS
768	ENSMUSG00000027533_CDS_3	GTGTGATGGCAACAACATCA	ENSMUSG00000027533_CDS
769	ENSMUSG00000027533_CDS_4	TGGCGCCTGATGGAAAGCCA	ENSMUSG00000027533_CDS
770	ENSMUSG00000027533_CDS_5	CCATCCCACAGGAGTAGGAC	ENSMUSG00000027533_CDS
771	ENSMUSG00000025873_CDS_1	GAAGGATCGGCGAATGACTG	ENSMUSG00000025873_CDS
772	ENSMUSG00000025873_CDS_2	AGGCACTTAACGATGCCAAG	ENSMUSG00000025873_CDS
773	ENSMUSG00000025873_CDS_3	TCAGCTGTATTAACCTGTAG	ENSMUSG00000025873_CDS
774	ENSMUSG00000025873_CDS_4	GTTCTACAAACAAGCCTGAG	ENSMUSG00000025873_CDS
775	ENSMUSG00000025873_CDS_5	TGACCTGGCTGTACGTTCCC	ENSMUSG00000025873_CDS
776	ENSMUSG00000038014_CDS_1	CTACGTTTGTACCTTCAGTG	ENSMUSG00000038014_CDS
777	ENSMUSG00000038014_CDS_2	AGGAGTGGGCAGCTTACAAG	ENSMUSG00000038014_CDS
778	ENSMUSG00000038014_CDS_3	ACTTACCTAAGTAATGTGGT	ENSMUSG00000038014_CDS
779	ENSMUSG00000038014_CDS_4	GAGTGGCAGCCCCAATCACG	ENSMUSG00000038014_CDS
780	ENSMUSG00000038014_CDS_5	CATTCATGACACGTCTGACC	ENSMUSG00000038014_CDS
781	ENSMUSG00000047221_CDS_1	TTGTGTTAATATATCTACGG	ENSMUSG00000047221_CDS
782	ENSMUSG00000047221_CDS_2	GCTGCTGGGAATATTGCACT	ENSMUSG00000047221_CDS
783	ENSMUSG00000047221_CDS_3	GTAAAATCGACACTGAGCAG	ENSMUSG00000047221_CDS
784	ENSMUSG00000047221_CDS_4	GAGCCCGTTTGGGCGACTGA	ENSMUSG00000047221_CDS
785	ENSMUSG00000047221_CDS_5	ACAGATCACATCGCCTCCTT	ENSMUSG00000047221_CDS
786	ENSMUSG00000021792_CDS_1	TCCTTCACCACCGCATAGAG	ENSMUSG00000021792_CDS
787	ENSMUSG00000021792_CDS_2	AACATCATCTTCCGCCTCTC	ENSMUSG00000021792_CDS
788	ENSMUSG00000021792_CDS_3	CTATCACAAAAACTCCTCCA	ENSMUSG00000021792_CDS
789	ENSMUSG00000021792_CDS_4	GACACCTAGCTCATCCAACT	ENSMUSG00000021792_CDS
790	ENSMUSG00000021792_CDS_5	AAGCTACAGACTCCAGCGTC	ENSMUSG00000021792_CDS
791	ENSMUSG00000029059_CDS_1	CCACCAGGCGCACATCGTGT	ENSMUSG00000029059_CDS
792	ENSMUSG00000029059_CDS_2	CTTGAAACATGCAGTGACTG	ENSMUSG00000029059_CDS
793	ENSMUSG00000029059_CDS_3	CACAAGCTTTCTCCTGCCAT	ENSMUSG00000029059_CDS
794	ENSMUSG00000029059_CDS_4	GATGGTGGTTACTTCTCAGG	ENSMUSG00000029059_CDS
795	ENSMUSG00000029059_CDS_5	GGACCAACACGATGTGCGCC	ENSMUSG00000029059_CDS
796	ENSMUSG00000022938_CDS_1	ACCACCACTGAGCAGCCGGT	ENSMUSG00000022938_CDS
797	ENSMUSG00000022938_CDS_2	AGAATACCAGGCGCACAGGG	ENSMUSG00000022938_CDS
798	ENSMUSG00000022938_CDS_3	CTTGACCCTACAGATAACTC	ENSMUSG00000022938_CDS
799	ENSMUSG00000022938_CDS_4	AAGACGGGGAATGTGGCAAG	ENSMUSG00000022938_CDS
800	ENSMUSG00000022938_CDS_5	CTCTACAACATCCGAAGCAT	ENSMUSG00000022938_CDS
801	ENSMUSG00000030303_CDS_1	ACCCAGCGGACTCATTATTG	ENSMUSG00000030303_CDS
802	ENSMUSG00000030303_CDS_2	ATGTGCATCAAAGCGCACTG	ENSMUSG00000030303_CDS
803	ENSMUSG00000030303_CDS_3	ATGTAAATGACTTTCAAGTG	ENSMUSG00000030303_CDS
804	ENSMUSG00000030303_CDS_4	GGCCGGTCCCCAATCAGCTT	ENSMUSG00000030303_CDS
805	ENSMUSG00000030303_CDS_5	TACCGCAATAATGAGTCCGC	ENSMUSG00000030303_CDS
806	ENSMUSG00000025153_CDS_1	CTACCAGGCCATCCGTAGTG	ENSMUSG00000025153_CDS
807	ENSMUSG00000025153_CDS_2	TGTCTCCGAAAAGAGCCGGG	ENSMUSG00000025153_CDS
808	ENSMUSG00000025153_CDS_3	TTGGTGGAGCCAATTAACAG	ENSMUSG00000025153_CDS
809	ENSMUSG00000025153_CDS_4	ACTGGCAATCTGATTGTGAG	ENSMUSG00000025153_CDS
810	ENSMUSG00000025153_CDS_5	TGGCATAGACCCGCCGAGCC	ENSMUSG00000025153_CDS
811	ENSMUSG00000069805_CDS_1	CATGGCAAGGACCAACATGG	ENSMUSG00000069805_CDS
812	ENSMUSG00000069805_CDS_2	CACAAGAACACAGGTAGCGT	ENSMUSG00000069805_CDS
813	ENSMUSG00000069805_CDS_3	TGGCTCAACCAATGTGACTG	ENSMUSG00000069805_CDS
814	ENSMUSG00000069805_CDS_4	AACATCTACAGCCTTAATGA	ENSMUSG00000069805_CDS
815	ENSMUSG00000069805_CDS_5	GCAGCCGGGTATGCGCTCTA	ENSMUSG00000069805_CDS
816	ENSMUSG00000035329_CDS_1	GCTGCGGGTTGAGTTCGCCG	ENSMUSG00000035329_CDS
817	ENSMUSG00000035329_CDS_2	TGTTGTTGTCCAGTAAACTC	ENSMUSG00000035329_CDS
818	ENSMUSG00000035329_CDS_3	CAGCATCCGGAACAACAGGT	ENSMUSG00000035329_CDS
819	ENSMUSG00000035329_CDS_4	TGTAAAGTCACAGAAATCCA	ENSMUSG00000035329_CDS
820	ENSMUSG00000035329_CDS_5	GCCGCGGAGAATTATCTGAG	ENSMUSG00000035329_CDS
821	ENSMUSG00000022962_CDS_1	ACTCGTAGTTGTCGGACCAG	ENSMUSG00000022962_CDS
822	ENSMUSG00000022962_CDS_2	TGACGGCTTCAGTTGTACTG	ENSMUSG00000022962_CDS
823	ENSMUSG00000022962_CDS_3	GCTAGAAAGGATCACCGAAG	ENSMUSG00000022962_CDS
824	ENSMUSG00000022962_CDS_4	GGCAAAGTAGTGACCAGCGG	ENSMUSG00000022962_CDS
825	ENSMUSG00000022962_CDS_5	TCTGCAGGAGTACGATGCTT	ENSMUSG00000022962_CDS
826	ENSMUSG00000032226_CDS_1	CTGAAGACTTCTGATCCATG	ENSMUSG00000032226_CDS
827	ENSMUSG00000032226_CDS_2	CTGCTCAGGGGTCATTCGAG	ENSMUSG00000032226_CDS
828	ENSMUSG00000032226_CDS_3	GGAGGTATTTCCATGGCACG	ENSMUSG00000032226_CDS
829	ENSMUSG00000032226_CDS_4	CTCCACATAAAAAATCCCGC	ENSMUSG00000032226_CDS
830	ENSMUSG00000032226_CDS_5	ATAGTCCCGATGAGCACCTT	ENSMUSG00000032226_CDS
831	ENSMUSG00000044709_CDS_1	GTGAGTTTCACGCTGCACGA	ENSMUSG00000044709_CDS
832	ENSMUSG00000044709_CDS_2	GATGGTCCTACGTCCATCAG	ENSMUSG00000044709_CDS
833	ENSMUSG00000044709_CDS_3	GAGGTAGCGCTCTCGCAGAG	ENSMUSG00000044709_CDS
834	ENSMUSG00000044709_CDS_4	AGCCTCTGCTGAAGCCATCG	ENSMUSG00000044709_CDS
835	ENSMUSG00000044709_CDS_5	TATGTCACTACATCGAAGCA	ENSMUSG00000044709_CDS
836	ENSMUSG00000030872_CDS_1	GATATGCATGAACCACTGTG	ENSMUSG00000030872_CDS
837	ENSMUSG00000030872_CDS_2	GAATCAACGATGTTCCCACT	ENSMUSG00000030872_CDS
838	ENSMUSG00000030872_CDS_3	AAGGAGCTTACTTACCCACT	ENSMUSG00000030872_CDS
839	ENSMUSG00000030872_CDS_4	GCAAGATCCCAAACTACCGA	ENSMUSG00000030872_CDS
840	ENSMUSG00000030872_CDS_5	AACTCACCGTCAGGGCATAA	ENSMUSG00000030872_CDS
841	ENSMUSG00000053460_CDS_1	TGTGTGTATAAGAGGTCCCG	ENSMUSG00000053460_CDS
842	ENSMUSG00000053460_CDS_2	GCCTGCACGATGTCCACACG	ENSMUSG00000053460_CDS
843	ENSMUSG00000053460_CDS_3	AGAACTGTGTAGTTCCAAAG	ENSMUSG00000053460_CDS
844	ENSMUSG00000053460_CDS_4	GCTCGCCCGTGAGGCCGTCG	ENSMUSG00000053460_CDS
845	ENSMUSG00000053460_CDS_5	ACACGTACCAGTACGGTAGC	ENSMUSG00000053460_CDS
846	ENSMUSG00000047797_CDS_1	CAGGGACCATAGGCGCACGT	ENSMUSG00000047797_CDS
847	ENSMUSG00000047797_CDS_2	AGATGACAGACAGCCATACT	ENSMUSG00000047797_CDS
848	ENSMUSG00000047797_CDS_3	GAGCTACGTGCATTGCCACG	ENSMUSG00000047797_CDS
849	ENSMUSG00000047797_CDS_4	AGAAAATGCTACGGCTTGAG	ENSMUSG00000047797_CDS
850	ENSMUSG00000047797_CDS_5	GGCCGAAGCCCGAGCCCTTG	ENSMUSG00000047797_CDS
851	ENSMUSG00000066878_CDS_1	AATCTGCTCAACGGCATCTA	ENSMUSG00000066878_CDS
852	ENSMUSG00000066878_CDS_2	ATCTGCTCAACGGCATCTAA	ENSMUSG00000066878_CDS
853	ENSMUSG00000066878_CDS_3	ATAAAATTGAAGCACTACAG	ENSMUSG00000066878_CDS
854	ENSMUSG00000066878_CDS_4	ACGGCATCTAAGGGAGGTGC	ENSMUSG00000066878_CDS
855	ENSMUSG00000066878_CDS_5	TACCAGCTGCCCGACTTAAC	ENSMUSG00000066878_CDS
856	ENSMUSG00000074179_CDS_1	GCAGAATGGAGTGCATCAGG	ENSMUSG00000074179_CDS
857	ENSMUSG00000074179_CDS_2	CATCCCATCAATCTCCACCA	ENSMUSG00000074179_CDS
858	ENSMUSG00000074179_CDS_3	TTTCAAAGGCAGGCAAGTAA	ENSMUSG00000074179_CDS
859	ENSMUSG00000074179_CDS_4	CCCATAGAGGTCATATTTGG	ENSMUSG00000074179_CDS
860	ENSMUSG00000074179_CDS_5	TTGCAGGTGTTGAAGGGCCA	ENSMUSG00000074179_CDS
861	ENSMUSG00000044860_CDS_1	TAATGAGGCGATGGACCATG	ENSMUSG00000044860_CDS
862	ENSMUSG00000044860_CDS_2	TGCAAGGTGAAAACATACCC	ENSMUSG00000044860_CDS
863	ENSMUSG00000044860_CDS_3	AGGACCTAATAATGAAGCGA	ENSMUSG00000044860_CDS
864	ENSMUSG00000044860_CDS_4	GGGCTAAGAGTGAACATGCA	ENSMUSG00000044860_CDS
865	ENSMUSG00000044860_CDS_5	AAGGACCGTTGAACATCGAG	ENSMUSG00000044860_CDS
866	ENSMUSG00000098559_CDS_1	TCATGGATCTCTCTTCCACG	ENSMUSG00000098559_CDS
867	ENSMUSG00000098559_CDS_2	ACTGGTTTCATCTACCCTGC	ENSMUSG00000098559_CDS
868	ENSMUSG00000098559_CDS_3	GCATCATGGGTCACTAGATG	ENSMUSG00000098559_CDS
869	ENSMUSG00000098559_CDS_4	CTGGTTTCATCTACCCTGCT	ENSMUSG00000098559_CDS
870	ENSMUSG00000098559_CDS_5	CATCATGGGTCACTAGATGC	ENSMUSG00000098559_CDS
871	ENSMUSG00000078197_CDS_1	TGTTTTTGTTTTTCAAGACA	ENSMUSG00000078197_CDS
872	ENSMUSG00000078197_CDS_2	TTTTTTTTTTTTTCAAGACA	ENSMUSG00000078197_CDS
873	ENSMUSG00000078197_CDS_3	GAAAAAAAGAAAAAAAAAGT	ENSMUSG00000078197_CDS
874	ENSMUSG00000078197_CDS_4	AGGGTTTCTCTGTGTAATCC	ENSMUSG00000078197_CDS
875	ENSMUSG00000078197_CDS_5	TTGTTTTTGTTTTTCAAGAC	ENSMUSG00000078197_CDS
876	ENSMUSG00000091228_CDS_1	CAGAAGGGGTTCCGCCTTGT	ENSMUSG00000091228_CDS
877	ENSMUSG00000091228_CDS_2	CGAAGGGCGTTGTTACCCGA	ENSMUSG00000091228_CDS
878	ENSMUSG00000091228_CDS_3	GATGCAGAAGTCTCCTCGTA	ENSMUSG00000091228_CDS
879	ENSMUSG00000091228_CDS_4	AGCCCCCGCTGGACCCCATC	ENSMUSG00000091228_CDS
880	ENSMUSG00000091228_CDS_5	TCAAGTCTTACCTGCCAACT	ENSMUSG00000091228_CDS
881	ENSMUSG00000094638_CDS_1	TAGTCATCGATATACTCGAA	ENSMUSG00000094638_CDS
882	ENSMUSG00000094638_CDS_2	ACACGGCCCAAAGATTGAAG	ENSMUSG00000094638_CDS
883	ENSMUSG00000094638_CDS_3	CATACTTAAGACCTTCAGCT	ENSMUSG00000094638_CDS
884	ENSMUSG00000094638_CDS_4	TGAAGAACTCGTGGAACCCG	ENSMUSG00000094638_CDS
885	ENSMUSG00000094638_CDS_5	TCTGTGCAGCTCTCCATCGG	ENSMUSG00000094638_CDS
886	ENSMUSG00000078240_CDS_1	GGCAGTGAGTGTGCACGCAG	ENSMUSG00000078240_CDS
887	ENSMUSG00000078240_CDS_2	TGTGCACGCAGAGGCCATCA	ENSMUSG00000078240_CDS
888	ENSMUSG00000078240_CDS_3	GAAGCACAACAAGAAAGGCC	ENSMUSG00000078240_CDS
889	ENSMUSG00000078240_CDS_4	GCGCATGTTCCTCAGAAACT	ENSMUSG00000078240_CDS
890	ENSMUSG00000078240_CDS_5	GCATGTTCCTCAGAAACTTG	ENSMUSG00000078240_CDS
891	ENSMUSG00000111709_CDS_1	CTTCACCACTTCAATGCCCG	ENSMUSG00000111709_CDS
892	ENSMUSG00000111709_CDS_2	GTTTGACCAAGTGCCCATGG	ENSMUSG00000111709_CDS
893	ENSMUSG00000111709_CDS_3	AGACTGCCTTGGCAAAAGAT	ENSMUSG00000111709_CDS
894	ENSMUSG00000111709_CDS_4	AGGATTGACATGTATTCAGA	ENSMUSG00000111709_CDS
895	ENSMUSG00000111709_CDS_5	CCTCCACCCCTGCTGCAGCC	ENSMUSG00000111709_CDS
896	ENSMUSG00000078606_CDS_1	ATTGATGTGAAAATGGCACG	ENSMUSG00000078606_CDS
897	ENSMUSG00000078606_CDS_2	TTACCAGGTCTCCATCTGAG	ENSMUSG00000078606_CDS
898	ENSMUSG00000078606_CDS_3	CTATCTGTAGCCCAGATAGG	ENSMUSG00000078606_CDS
899	ENSMUSG00000078606_CDS_4	TGGGATTTGGTACCACAAGG	ENSMUSG00000078606_CDS
900	ENSMUSG00000078606_CDS_5	GCTTCTCGATATTTCTTGAA	ENSMUSG00000078606_CDS
901	ENSMUSG00000092086_CDS_1	AAACAAGAGATGCGGTCTGC	ENSMUSG00000092086_CDS
902	ENSMUSG00000092086_CDS_2	GGATCACAGAGAGATCGTGG	ENSMUSG00000092086_CDS
903	ENSMUSG00000092086_CDS_3	AAAGAGAGCTGTCTCTAGAG	ENSMUSG00000092086_CDS
904	ENSMUSG00000092086_CDS_4	AATGTGTGCTCGGCCATACA	ENSMUSG00000092086_CDS
905	ENSMUSG00000092086_CDS_5	GCTGGATCACAGAGAGATCG	ENSMUSG00000092086_CDS
906	ENSMUSG00000079114_CDS_1	TAAAACTCAGGAGCAGCCAG	ENSMUSG00000079114_CDS
907	ENSMUSG00000079114_CDS_2	AAAGAAGATTTCCGTGGTGC	ENSMUSG00000079114_CDS
908	ENSMUSG00000079114_CDS_3	AGGATCAGCCTGGACCTGTA	ENSMUSG00000079114_CDS
909	ENSMUSG00000079114_CDS_4	TCTGGCACACTTCGCACTTC	ENSMUSG00000079114_CDS
910	ENSMUSG00000079114_CDS_5	CCTCTCTGCCCTTGCCCTGC	ENSMUSG00000079114_CDS
911	ENSMUSG00000091955_CDS_1	GGAAATCGCCAGCTTTGATA	ENSMUSG00000091955_CDS
912	ENSMUSG00000091955_CDS_2	CAGCTTGGCCTTATCAAAGC	ENSMUSG00000091955_CDS
913	ENSMUSG00000091955_CDS_3	CTGGCGATTTCCCCCATGTC	ENSMUSG00000091955_CDS
914	ENSMUSG00000091955_CDS_4	TGGCAGACAAGCCGGACATG	ENSMUSG00000091955_CDS
915	ENSMUSG00000091955_CDS_5	GCTGAAGAAAACCGAGACGC	ENSMUSG00000091955_CDS
916	ENSMUSG00000028479_CDS_1	ACGTCCAACTCAAAGAACGC	ENSMUSG00000028479_CDS
917	ENSMUSG00000028479_CDS_2	TTGCAGCTCAAAGATATATG	ENSMUSG00000028479_CDS
918	ENSMUSG00000028479_CDS_3	GCTCCACACGATTGTTAGAG	ENSMUSG00000028479_CDS
919	ENSMUSG00000028479_CDS_4	CCTCTTGTTAAACGAGATCA	ENSMUSG00000028479_CDS
920	ENSMUSG00000028479_CDS_5	TCCCACCTGATTGACGACTA	ENSMUSG00000028479_CDS
921	ENSMUSG00000030245_CDS_1	TCGAAGATCATGCCTATCAG	ENSMUSG00000030245_CDS
922	ENSMUSG00000030245_CDS_2	ACCGCCCAGGAAAAACCCAG	ENSMUSG00000030245_CDS
923	ENSMUSG00000030245_CDS_3	GCCGGCCACAAACAGAACCT	ENSMUSG00000030245_CDS
924	ENSMUSG00000030245_CDS_4	TATGTTGCAGAAATTGGCAT	ENSMUSG00000030245_CDS
925	ENSMUSG00000030245_CDS_5	GGACCACGAACACACCGCCC	ENSMUSG00000030245_CDS
926	ENSMUSG00000023019_CDS_1	GATGGGGTACCACAAAAACC	ENSMUSG00000023019_CDS
927	ENSMUSG00000023019_CDS_2	ACCCAACTTTCGCATCACTG	ENSMUSG00000023019_CDS
928	ENSMUSG00000023019_CDS_3	GTCTTCCTCAAACACCCACA	ENSMUSG00000023019_CDS
929	ENSMUSG00000023019_CDS_4	GTTGGAGCTCACCACATTGG	ENSMUSG00000023019_CDS
930	ENSMUSG00000028980_CDS_6c	TAGGCGTAGTAATCAGACAG	ENSMUSG00000028980_CDS
931	ENSMUSG00000024580_CDS_1	GCTCTCTGACATAGCCCCCG	ENSMUSG00000024580_CDS
932	ENSMUSG00000024580_CDS_2	AGGGTCCCAGTCCATCAGGA	ENSMUSG00000024580_CDS
933	ENSMUSG00000024580_CDS_3	TGCCAAGTGCTGTTCAGAAG	ENSMUSG00000024580_CDS
934	ENSMUSG00000024580_CDS_4	AGACGCGAAGATATTTGGTA	ENSMUSG00000024580_CDS
935	ENSMUSG00000024580_CDS_5	ACATGGCGGCGCGTTCGCTG	ENSMUSG00000024580_CDS
936	ENSMUSG00000027610_CDS_1	GTTCTCTGGACCAAAACCGA	ENSMUSG00000027610_CDS
937	ENSMUSG00000027610_CDS_2	AGTCAGTATAATTCACAGGT	ENSMUSG00000027610_CDS
938	ENSMUSG00000027610_CDS_3	ACAGCTGGCTGGGACTAAGA	ENSMUSG00000027610_CDS
939	ENSMUSG00000027610_CDS_4	TCAGATTACATGTTCCAGTG	ENSMUSG00000027610_CDS
940	ENSMUSG00000027610_CDS_5	TGGAGCCGTCTGCGCCGCAC	ENSMUSG00000027610_CDS
941	ENSMUSG00000074183_CDS_1	AGAGAAGTTTATACAGAGTC	ENSMUSG00000074183_CDS
942	ENSMUSG00000074183_CDS_2	GATTTGGAAAAGCTAAAAAA	ENSMUSG00000074183_CDS
943	ENSMUSG00000074183_CDS_3	CCTTCATGTCCTTCCCATAG	ENSMUSG00000074183_CDS
944	ENSMUSG00000074183_CDS_4	GATGTTTGACCAAGTGCCCA	ENSMUSG00000074183_CDS
945	ENSMUSG00000074183_CDS_5	AGGATTGACATGTATTCAGA	ENSMUSG00000074183_CDS
946	ENSMUSG00000057933_CDS_1	CTTCACTACTTCAATGCCCG	ENSMUSG00000057933_CDS
947	ENSMUSG00000057933_CDS_2	AGGATTGACATGTATACAGA	ENSMUSG00000057933_CDS
948	ENSMUSG00000057933_CDS_3	AGACTGCCTTGGCAAAAGAC	ENSMUSG00000057933_CDS
949	ENSMUSG00000057933_CDS_4	GGAGATTGATGGGATGAAGC	ENSMUSG00000057933_CDS
950	ENSMUSG00000057933_CDS_5	CATAGAGAAGAAGTTCCAGC	ENSMUSG00000057933_CDS
951	ENSMUSG00000025068_CDS_1	ATACCTTAGAGAATGACTCA	ENSMUSG00000025068_CDS
952	ENSMUSG00000025068_CDS_2	ATTCGGTGACCAAGTGACCC	ENSMUSG00000025068_CDS
953	ENSMUSG00000025068_CDS_3	GGAAGACTCTCCGAACCTAA	ENSMUSG00000025068_CDS
954	ENSMUSG00000025068_CDS_4	TCAGCGTCCTCTGAGCGAAG	ENSMUSG00000025068_CDS
955	ENSMUSG00000044701_CDS_6c	CTTGCCGTTCACTTACAGAG	ENSMUSG00000044701_CDS
956	ENSMUSG00000058216_CDS_1	AATACTATCCTACGGCACCT	ENSMUSG00000058216_CDS
957	ENSMUSG00000058216_CDS_2	CTATGGCAAAGACCAACAAG	ENSMUSG00000058216_CDS
958	ENSMUSG00000058216_CDS_3	GGGCAAGGACCAGTATCAGA	ENSMUSG00000058216_CDS
959	ENSMUSG00000058216_CDS_4	GGACATGGTGAACGATGGAC	ENSMUSG00000058216_CDS
960	ENSMUSG00000058216_CDS_5	GCCGTAGGATAGTATTGGAT	ENSMUSG00000058216_CDS
961	ENSMUSG00000032978_CDS_1	AGATGTCCAATCCCCAGCCT	ENSMUSG00000032978_CDS
962	ENSMUSG00000032978_CDS_2	TGCACAGGGTGTCTACATCA	ENSMUSG00000032978_CDS
963	ENSMUSG00000032978_CDS_3	CTGGGTTATGGCACACAGCA	ENSMUSG00000032978_CDS
964	ENSMUSG00000032978_CDS_4	CAAACAGGCTGGAGGTCCAA	ENSMUSG00000032978_CDS
965	ENSMUSG00000032978_CDS_5	TATACACAGTTCACATTCGT	ENSMUSG00000032978_CDS
966	ENSMUSG00000096210_CDS_1	TCATGTCTGAATACTTGGGG	ENSMUSG00000096210_CDS
967	ENSMUSG00000096210_CDS_2	TGTTCTCAAGCAAACCAAAG	ENSMUSG00000096210_CDS
968	ENSMUSG00000096210_CDS_3	CGATGAGCCCAAAAGGTCGG	ENSMUSG00000096210_CDS
969	ENSMUSG00000096210_CDS_4	CTTGATGGACAACTTGATCT	ENSMUSG00000096210_CDS
970	ENSMUSG00000096210_CDS_5	CCCGTTTGGGCTTCGCCGCC	ENSMUSG00000096210_CDS
971	ENSMUSG00000041126_CDS_1	TGTGAGGTACTCCAGAATTG	ENSMUSG00000041126_CDS
972	ENSMUSG00000041126_CDS_2	GCCCACCCGTCCATGGCTTG	ENSMUSG00000041126_CDS
973	ENSMUSG00000041126_CDS_3	TGCGAGTCTTCAAGTGTCTG	ENSMUSG00000041126_CDS
974	ENSMUSG00000041126_CDS_4	ACGAGACACCGCCTTAGCCT	ENSMUSG00000041126_CDS
975	ENSMUSG00000041126_CDS_5	ATACGTACCGCCCCCGGCTA	ENSMUSG00000041126_CDS
976	ENSMUSG00000049932_CDS_1	GCCTACAGGGAACTGAAGGC	ENSMUSG00000049932_CDS
977	ENSMUSG00000049932_CDS_2	GCTCCAGGATCTCGGCAGTG	ENSMUSG00000049932_CDS
978	ENSMUSG00000049932_CDS_3	CGCCCACGCGCTCGGCGTAG	ENSMUSG00000049932_CDS
979	ENSMUSG00000049932_CDS_4	ACGCGGCAAGACCGGCGGCA	ENSMUSG00000049932_CDS
980	ENSMUSG00000049932_CDS_5	GAGGCCTTCTTGCCGACCGC	ENSMUSG00000049932_CDS
981	ENSMUSG00000016559_CDS_1	AAGCGCGCCCTCTACCGGCG	ENSMUSG00000016559_CDS
982	ENSMUSG00000016559_CDS_2	GAAGCCTCACCGCTACAGGT	ENSMUSG00000016559_CDS
983	ENSMUSG00000016559_CDS_3	AGGATTTCAAAACCGACTTG	ENSMUSG00000016559_CDS
984	ENSMUSG00000016559_CDS_4	CAGTCGATTTCTGGTAACGA	ENSMUSG00000016559_CDS
985	ENSMUSG00000016559_CDS_5	TCTGCCTACCTGTAGCGGTG	ENSMUSG00000016559_CDS
986	ENSMUSG00000001380_CDS_1	ATACAGTAAGGTCATAACGG	ENSMUSG00000001380_CDS
987	ENSMUSG00000001380_CDS_2	GGAAGTGGCTGATCGCATCG	ENSMUSG00000001380_CDS
988	ENSMUSG00000001380_CDS_3	ATTGATAGAATTCACGGTAA	ENSMUSG00000001380_CDS
989	ENSMUSG00000001380_CDS_4	GCACGAGAGACTATAGTCCC	ENSMUSG00000001380_CDS
990	ENSMUSG00000001380_CDS_5	GGCGATACACCTTTGCTATA	ENSMUSG00000001380_CDS
991	ENSMUSG00000050107_CDS_1	ACACACTGTGGTCCGACCCG	ENSMUSG00000050107_CDS
992	ENSMUSG00000050107_CDS_2	AAGGCGCGCTTCAGGTTCGG	ENSMUSG00000050107_CDS
993	ENSMUSG00000050107_CDS_3	CAGCGGCGGAGGCGTCCTCG	ENSMUSG00000050107_CDS
994	ENSMUSG00000050107_CDS_4	GAGGGGTCGAACATTCAGAC	ENSMUSG00000050107_CDS
995	ENSMUSG00000050107_CDS_5	CCGGCTCTTTCGAACGTACG	ENSMUSG00000050107_CDS
996	ENSMUSG00000050244_CDS_1	ACACAGCATCCAACGCTCTG	ENSMUSG00000050244_CDS
997	ENSMUSG00000050244_CDS_2	TCTGCCGTACCATGAGACAC	ENSMUSG00000050244_CDS
998	ENSMUSG00000050244_CDS_3	GCACACTGTGTTCAGACGGT	ENSMUSG00000050244_CDS
999	ENSMUSG00000050244_CDS_4	GAGTCTGCGGCATCTCCGAG	ENSMUSG00000050244_CDS
1000	ENSMUSG00000050244_CDS_5	TTCTGCCGTACCATGAGACA	ENSMUSG00000050244_CDS
1001	ENSMUSG00000035181_CDS_1	CACATTACCATCACTCAATG	ENSMUSG00000035181_CDS
1002	ENSMUSG00000035181_CDS_2	AAGACTCTAGTGGCCCATCG	ENSMUSG00000035181_CDS
1003	ENSMUSG00000035181_CDS_3	AAGGTTCCAATTATGACGTG	ENSMUSG00000035181_CDS
1004	ENSMUSG00000035181_CDS_4	TGCTGCAGGAGACCGACCAT	ENSMUSG00000035181_CDS
1005	ENSMUSG00000035181_CDS_5	TGATATCCGCACGTCATAAT	ENSMUSG00000035181_CDS
1006	ENSMUSG00000075031_CDS_1	TCTGCACCAGCCCCTAAGAA	ENSMUSG00000075031_CDS
1007	ENSMUSG00000075031_CDS_2	ACACCGAATAGCTCTCCTTG	ENSMUSG00000075031_CDS
1008	ENSMUSG00000075031_CDS_3	TCTAAGGCGCAGAAGAAGGA	ENSMUSG00000075031_CDS
1009	ENSMUSG00000075031_CDS_4	CTATTCGGTGTACGTGTACA	ENSMUSG00000075031_CDS
1010	ENSMUSG00000075031_CDS_5	GTCTGCACCAGCCCCTAAGA	ENSMUSG00000075031_CDS
1011	ENSMUSG00000069300_CDS_1	CGACACCGGTATCTCCTCCA	ENSMUSG00000069300_CDS
1012	ENSMUSG00000069300_CDS_2	CTACTCGGTGTACGTCTACA	ENSMUSG00000069300_CDS
1013	ENSMUSG00000069300_CDS_3	TGGAGGAGATACCGGTGTCG	ENSMUSG00000069300_CDS
1014	ENSMUSG00000069300_CDS_4	CTTGGAGGAGATACCGGTGT	ENSMUSG00000069300_CDS
1015	ENSMUSG00000069300_CDS_5	CTGGAGCGCTCACTTGGAGC	ENSMUSG00000069300_CDS
1016	ENSMUSG00000069308_CDS_1	ACCAAGGCCCAAAAGAAGGA	ENSMUSG00000069308_CDS
1017	ENSMUSG00000069308_CDS_2	CTTCTTGGAGCCCTTCTTCG	ENSMUSG00000069308_CDS
1018	ENSMUSG00000069308_CDS_3	CTTCGAGCGCATCGCGAGCG	ENSMUSG00000069308_CDS
1019	ENSMUSG00000069308_CDS_4	ACACCGAGTAGCTCTCCTTG	ENSMUSG00000069308_CDS
1020	ENSMUSG00000069308_CDS_5	GGAACGGACTTAACAGGCTC	ENSMUSG00000069308_CDS
1021	ENSMUSG00000060093_CDS_1	TGATGCCCTGGATGTTATCG	ENSMUSG00000060093_CDS
1022	ENSMUSG00000060093_CDS_2	ATGTCGGGTCGCGGCAAGGG	ENSMUSG00000060093_CDS
1023	ENSMUSG00000060093_CDS_3	GGAACACCTTCAGCACACCG	ENSMUSG00000060093_CDS
1024	ENSMUSG00000060093_CDS_4	GGAAAAGGCCTGGGCAAAGG	ENSMUSG00000060093_CDS
1025	ENSMUSG00000060093_CDS_5	TCCTAAGACATGTCGGGTCG	ENSMUSG00000060093_CDS
1026	ENSMUSG00000069266_CDS_1	TGTCGCGCAGCACTTTGCGA	ENSMUSG00000069266_CDS
1027	ENSMUSG00000069266_CDS_2	ATGTCTGGTCGCGGCAAGGG	ENSMUSG00000069266_CDS
1028	ENSMUSG00000069266_CDS_3	GGAGGAAAAGGCCTGGGCAA	ENSMUSG00000069266_CDS
1029	ENSMUSG00000069266_CDS_4	CTCATCTACGAGGAGACCCG	ENSMUSG00000069266_CDS
1030	ENSMUSG00000069266_CDS_5	GCCGCACCCTCTACGGATTC	ENSMUSG00000069266_CDS
1031	ENSMUSG00000060678_CDS_1	TATCACGGAGAACCTTACGG	ENSMUSG00000060678_CDS
1032	ENSMUSG00000060678_CDS_2	ATGTCTGGACGTGGTAAGGG	ENSMUSG00000060678_CDS
1033	ENSMUSG00000060678_CDS_3	GTTCTCCGTGATAACATCCA	ENSMUSG00000060678_CDS
1034	ENSMUSG00000060678_CDS_4	GGTAAAGGCCTTGGGAAAGG	ENSMUSG00000060678_CDS
1035	ENSMUSG00000060678_CDS_5	GTCATAACCATGTCTGGACG	ENSMUSG00000060678_CDS
1036	ENSMUSG00000069274_CDS_1	TATCGCGAAGAACCTTACGG	ENSMUSG00000069274_CDS
1037	ENSMUSG00000069274_CDS_2	ATGTCTGGTCGTGGTAAGGG	ENSMUSG00000069274_CDS
1038	ENSMUSG00000069274_CDS_3	GTTCTTCGCGATAACATCCA	ENSMUSG00000069274_CDS
1039	ENSMUSG00000069274_CDS_4	CTCATCTACGAGGAAACCCG	ENSMUSG00000069274_CDS
1040	ENSMUSG00000069274_CDS_5	TCCATAGCCATGTCTGGTCG	ENSMUSG00000069274_CDS
1041	ENSMUSG00000067455_CDS_1	ATGTCTGGCAGAGGTAAGGG	ENSMUSG00000067455_CDS
1042	ENSMUSG00000067455_CDS_2	GGCGGGAAAGGGCTCGGTAA	ENSMUSG00000067455_CDS
1043	ENSMUSG00000067455_CDS_3	TGTTGTCGCGCAGCACTTTG	ENSMUSG00000067455_CDS
1044	ENSMUSG00000067455_CDS_4	TGCGCTTCACTCCCCCGCGC	ENSMUSG00000067455_CDS
1045	ENSMUSG00000067455_CDS_5	CTTAGCCGCCGAACCCGTAG	ENSMUSG00000067455_CDS
1046	ENSMUSG00000064288_CDS_1	CTTAGCCTCCGAATCCGTAG	ENSMUSG00000064288_CDS
1047	ENSMUSG00000064288_CDS_2	TTAGCCTCCGAATCCGTAGA	ENSMUSG00000064288_CDS
1048	ENSMUSG00000064288_CDS_3	AGTGCAGTCATGTCTGGCAG	ENSMUSG00000064288_CDS
1049	ENSMUSG00000064288_CDS_4	GTCATGTCTGGCAGAGGTAA	ENSMUSG00000064288_CDS
1050	ENSMUSG00000064288_CDS_5	CGCACCCTCTACGGATTCGG	ENSMUSG00000064288_CDS
1051	ENSMUSG00000074141_CDS_6c	TGCAGCGTCCGACCACGTGT	ENSMUSG00000074141_CDS
1052	ENSMUSG00000074141_CDS_7c	GGTCCCAGCCACCTACGATG	ENSMUSG00000074141_CDS
1053	ENSMUSG00000074141_CDS_8c	TGCCTCTTGCGAGTCAAGGG	ENSMUSG00000074141_CDS
1054	ENSMUSG00000074141_CDS_9c	TGTGAAGCTGCGAAACTATG	ENSMUSG00000074141_CDS
1055	ENSMUSG00000091405_CDS_5	TGTCACGCAAGACTTTGCGA	ENSMUSG00000091405_CDS
1056	ENSMUSG00000078851_CDS_1	GTAAGGGTAATTATTCGGAG	ENSMUSG00000078851_CDS
1057	ENSMUSG00000078851_CDS_2	AATTACCCTTACGGAGAAGG	ENSMUSG00000078851_CDS
1058	ENSMUSG00000078851_CDS_3	CACAGCCGCCAGGTACACCG	ENSMUSG00000078851_CDS
1059	ENSMUSG00000078851_CDS_4	GCCGGCCTGCAGTTTCCAGT	ENSMUSG00000078851_CDS
1060	ENSMUSG00000078851_CDS_5	GATATTCTAGCACAGCCGCC	ENSMUSG00000078851_CDS
1061	ENSMUSG00000017688_CDS_1	TACAAGAAGAAGTACCTACG	ENSMUSG00000017688_CDS
1062	ENSMUSG00000017688_CDS_2	TGTTGCGGTGAATAACATAG	ENSMUSG00000017688_CDS
1063	ENSMUSG00000017688_CDS_3	TCCAGCATGGGCTCTCAAGA	ENSMUSG00000017688_CDS
1064	ENSMUSG00000017688_CDS_4	GCATGTTCTTAATCTTCACA	ENSMUSG00000017688_CDS
1065	ENSMUSG00000017688_CDS_5	CGCTTGTGCCAGAGTGTTTA	ENSMUSG00000017688_CDS
1066	ENSMUSG00000059005_CDS_1	CTAATACCTCCTCCCCCCGG	ENSMUSG00000059005_CDS
1067	ENSMUSG00000059005_CDS_2	ATTCTTGTTACAGGTCGTGG	ENSMUSG00000059005_CDS
1068	ENSMUSG00000059005_CDS_3	GGAGGAAACTTTGGTCGTGG	ENSMUSG00000059005_CDS
1069	ENSMUSG00000059005_CDS_4	CCCCAAACAAAACGTTCCAG	ENSMUSG00000059005_CDS
1070	ENSMUSG00000059005_CDS_5	TCCTCAGGGCCATGATCCAA	ENSMUSG00000059005_CDS
1071	ENSMUSG00000042079_CDS_1	CATGAATTGTGCAGTCGGAG	ENSMUSG00000042079_CDS
1072	ENSMUSG00000042079_CDS_2	TTGTGAGGCAAACTGAACGA	ENSMUSG00000042079_CDS
1073	ENSMUSG00000042079_CDS_3	ACAGGGAAAGCATGGGACAC	ENSMUSG00000042079_CDS
1074	ENSMUSG00000042079_CDS_4	AGAAGGCAGGCAGAGTGGTG	ENSMUSG00000042079_CDS
1075	ENSMUSG00000042079_CDS_5	CGCCCATGCCCTGCATCACC	ENSMUSG00000042079_CDS
1076	ENSMUSG00000059208_CDS_1	ATTGGCATGGGATTAGGACC	ENSMUSG00000059208_CDS
1077	ENSMUSG00000059208_CDS_2	AGGTGATGGCTACGACTGGT	ENSMUSG00000059208_CDS
1078	ENSMUSG00000059208_CDS_3	GCCCATGCGCTCAATACTGG	ENSMUSG00000059208_CDS
1079	ENSMUSG00000059208_CDS_4	CTAAGTAATGCACTGAAGAG	ENSMUSG00000059208_CDS
1080	ENSMUSG00000059208_CDS_5	TCCGTTGCCGCTCGGCACGC	ENSMUSG00000059208_CDS
1081	ENSMUSG00000045216_CDS_1	GGCGCACGTTCTGCACTAGG	ENSMUSG00000045216_CDS
1082	ENSMUSG00000045216_CDS_2	ATGGCGACATGTACAGCGTG	ENSMUSG00000045216_CDS
1083	ENSMUSG00000045216_CDS_3	CTCATCCTTTACCAGTACGC	ENSMUSG00000045216_CDS
1084	ENSMUSG00000045216_CDS_4	CCTATAACCTGGCTAACAAC	ENSMUSG00000045216_CDS
1085	ENSMUSG00000045216_CDS_5	GTCGCGGCGGTCTAGCACAC	ENSMUSG00000045216_CDS
1086	ENSMUSG00000021270_CDS_1	GCTTCAGCTTGGAATTCACG	ENSMUSG00000021270_CDS
1087	ENSMUSG00000021270_CDS_2	CAGTAAACTGGACTCGGGGA	ENSMUSG00000021270_CDS
1088	ENSMUSG00000021270_CDS_3	CCTACTTACTCAGATACTCA	ENSMUSG00000021270_CDS
1089	ENSMUSG00000021270_CDS_4	AGACCAAACAGAGTATTTGG	ENSMUSG00000021270_CDS
1090	ENSMUSG00000021270_CDS_5	CCCTACTTACTCAGATACTC	ENSMUSG00000021270_CDS
1091	ENSMUSG00000023944_CDS_1	CATTAGAGATCAACTCGCGG	ENSMUSG00000023944_CDS
1092	ENSMUSG00000023944_CDS_2	CCTCGGAGTCAACCACACCG	ENSMUSG00000023944_CDS
1093	ENSMUSG00000023944_CDS_3	AGGTCGAAGGGAGCCCGCCG	ENSMUSG00000023944_CDS
1094	ENSMUSG00000023944_CDS_4	TGAAGATGTGGGATCCGATG	ENSMUSG00000023944_CDS
1095	ENSMUSG00000023944_CDS_5	CGGGTGGCTCCTTCACCGTC	ENSMUSG00000023944_CDS
1096	ENSMUSG00000025950_CDS_1	CCCAGCCTGTCACTAGCCGG	ENSMUSG00000025950_CDS
1097	ENSMUSG00000025950_CDS_2	GGCTATAAAGAAATACAACG	ENSMUSG00000025950_CDS
1098	ENSMUSG00000025950_CDS_3	AATTCAAGTTGAAACAAATG	ENSMUSG00000025950_CDS
1099	ENSMUSG00000025950_CDS_4	TGGTACATGACTTTGAAGGT	ENSMUSG00000025950_CDS
1100	ENSMUSG00000025950_CDS_5	TGGGCCTGTAAGAATTACGA	ENSMUSG00000025950_CDS
1101	ENSMUSG00000025492_CDS_1	CTGACAGAAGCCGATCCGTG	ENSMUSG00000025492_CDS
1102	ENSMUSG00000025492_CDS_2	TTGATTCTTTCGTAGTTTGG	ENSMUSG00000025492_CDS
1103	ENSMUSG00000025492_CDS_3	AATCAAGGAAGAATATGAGG	ENSMUSG00000025492_CDS
1104	ENSMUSG00000025492_CDS_4	TCTAGGGATCGGAAGATGGT	ENSMUSG00000025492_CDS
1105	ENSMUSG00000025492_CDS_5	GAATCCTCTATTAAGTGTGA	ENSMUSG00000025492_CDS
1106	ENSMUSG00000038564_CDS_1	CCCCGGAACCCACTGCACGT	ENSMUSG00000038564_CDS
1107	ENSMUSG00000038564_CDS_2	TGCCGTCTGCGTGACCCGAG	ENSMUSG00000038564_CDS
1108	ENSMUSG00000038564_CDS_3	AGAAGATTCGAAATCCACAG	ENSMUSG00000038564_CDS
1109	ENSMUSG00000038564_CDS_4	ATCTAAATACTATCCTCGTG	ENSMUSG00000038564_CDS
1110	ENSMUSG00000038564_CDS_5	AAGACAATGACGTATTCCGC	ENSMUSG00000038564_CDS
1111	ENSMUSG00000032288_CDS_1	TTTGCTCCTCAAGCTACGCA	ENSMUSG00000032288_CDS
1112	ENSMUSG00000032288_CDS_2	GCAGCACACGCAGTTCGTGG	ENSMUSG00000032288_CDS
1113	ENSMUSG00000032288_CDS_3	GGAACTCTGCGACTCCGTCT	ENSMUSG00000032288_CDS
1114	ENSMUSG00000032288_CDS_4	CTACAACCAGCTGAGCCGAG	ENSMUSG00000032288_CDS
1115	ENSMUSG00000032288_CDS_5	CCCATTCCGCGTGCGCGCCT	ENSMUSG00000032288_CDS
1116	ENSMUSG00000002319_CDS_1	CCAAAGTCGTTACGGCACTG	ENSMUSG00000002319_CDS
1117	ENSMUSG00000002319_CDS_2	GAGCTGATCCCGTCATACTG	ENSMUSG00000002319_CDS
1118	ENSMUSG00000002319_CDS_3	GCTAGCTGTGAGCGCCATAG	ENSMUSG00000002319_CDS
1119	ENSMUSG00000002319_CDS_4	AGAGTCACACTTACCACATG	ENSMUSG00000002319_CDS
1120	ENSMUSG00000002319_CDS_5	GCCCGCACTCTTCGATCTGC	ENSMUSG00000002319_CDS
1121	ENSMUSG00000041515_CDS_1	AGTTTACCGAATTGTCCCCG	ENSMUSG00000041515_CDS
1122	ENSMUSG00000041515_CDS_2	TCGACAGCAGCATGTACCCG	ENSMUSG00000041515_CDS
1123	ENSMUSG00000041515_CDS_3	GCGTAACCTCGTCTTCCACG	ENSMUSG00000041515_CDS
1124	ENSMUSG00000041515_CDS_4	CAAGCAGGATTACAATCAGG	ENSMUSG00000041515_CDS
1125	ENSMUSG00000041515_CDS_5	CATATCCGGTCACCAGTGGC	ENSMUSG00000041515_CDS
1126	ENSMUSG00000027087_CDS_1	GGTGCCATCTCAAATCCTCG	ENSMUSG00000027087_CDS
1127	ENSMUSG00000027087_CDS_2	TCATGGACCGAGGTTCCGAT	ENSMUSG00000027087_CDS
1128	ENSMUSG00000027087_CDS_3	CCTGCATGGAGCATACTCAA	ENSMUSG00000027087_CDS
1129	ENSMUSG00000027087_CDS_4	ATAATAACCAATTAGCAACA	ENSMUSG00000027087_CDS
1130	ENSMUSG00000027087_CDS_5	GTGAATGCTCATCCAGCCGC	ENSMUSG00000027087_CDS
1131	ENSMUSG00000042644_CDS_1	CCACGAGGATTGTATCACGG	ENSMUSG00000042644_CDS
1132	ENSMUSG00000042644_CDS_2	ACTGCAGATCCCTTACGACA	ENSMUSG00000042644_CDS
1133	ENSMUSG00000042644_CDS_3	GCCGTGGAGAAACTCAACGA	ENSMUSG00000042644_CDS
1134	ENSMUSG00000042644_CDS_4	GAGGCGGGCAAACTTGACAG	ENSMUSG00000042644_CDS
1135	ENSMUSG00000042644_CDS_5	AGCATCCAGCGTCACCCGCA	ENSMUSG00000042644_CDS
1136	ENSMUSG00000074825_CDS_1	CCTTCACACAGCCACAACGA	ENSMUSG00000074825_CDS
1137	ENSMUSG00000074825_CDS_2	TGGACACGCTAGCTAGGAGT	ENSMUSG00000074825_CDS
1138	ENSMUSG00000074825_CDS_3	CATGTTTCGGAACCACTGCA	ENSMUSG00000074825_CDS
1139	ENSMUSG00000074825_CDS_4	TTTCCCAGTATCCAGCCCAG	ENSMUSG00000074825_CDS
1140	ENSMUSG00000074825_CDS_5	GCACGGTCTTACACACGTCC	ENSMUSG00000074825_CDS
1141	ENSMUSG00000052684_CDS_1	CTTAGGGTTACTGTAGCCGT	ENSMUSG00000052684_CDS
1142	ENSMUSG00000052684_CDS_2	CGAGCAGGAGGGCTTCGCCG	ENSMUSG00000052684_CDS
1143	ENSMUSG00000052684_CDS_3	GAAGGTCCGAGTTCTTGGCG	ENSMUSG00000052684_CDS
1144	ENSMUSG00000052684_CDS_4	TGTGCCGCGGAGGTGACACT	ENSMUSG00000052684_CDS
1145	ENSMUSG00000052684_CDS_5	CTTCTCACGTCGCCCGACGT	ENSMUSG00000052684_CDS
1146	ENSMUSG00000023243_CDS_1	GGCACAGCGGCACCCCGAAG	ENSMUSG00000023243_CDS
1147	ENSMUSG00000023243_CDS_2	GGAGTGTGGAGAGCTCTCAA	ENSMUSG00000023243_CDS
1148	ENSMUSG00000023243_CDS_3	ACAGCCATCTTCATCGTGTG	ENSMUSG00000023243_CDS
1149	ENSMUSG00000023243_CDS_4	GAAGGCAATGAAAACAAGTG	ENSMUSG00000023243_CDS
1150	ENSMUSG00000023243_CDS_5	TAGGGCGTGGTAGTTGGCAC	ENSMUSG00000023243_CDS
1151	ENSMUSG00000029162_CDS_1	TCCGATGCATTCCGGCCCTG	ENSMUSG00000029162_CDS
1152	ENSMUSG00000029162_CDS_2	AACTGGAAGAGCTCCTCACG	ENSMUSG00000029162_CDS
1153	ENSMUSG00000029162_CDS_3	TGTGGTGGACAAATACCCAG	ENSMUSG00000029162_CDS
1154	ENSMUSG00000029162_CDS_4	AAGAGCCCATGAAGGCACAG	ENSMUSG00000029162_CDS
1155	ENSMUSG00000029162_CDS_5	TCTAAACTTACTCGGCAACG	ENSMUSG00000029162_CDS
1156	ENSMUSG00000024795_CDS_1	TCACTAACTCGTGTTACACG	ENSMUSG00000024795_CDS
1157	ENSMUSG00000024795_CDS_2	TGGTGACTTCTCAAGTACGT	ENSMUSG00000024795_CDS
1158	ENSMUSG00000024795_CDS_3	ATTGCTGCGACAAATTAAGG	ENSMUSG00000024795_CDS
1159	ENSMUSG00000024795_CDS_4	TGTTCAAGTACAGCTTGTAG	ENSMUSG00000024795_CDS
1160	ENSMUSG00000024795_CDS_5	GTCGACTGTGTCCTTCTAAG	ENSMUSG00000024795_CDS
1161	ENSMUSG00000005148_CDS_1	TCTGAAATTATCGGAACTGG	ENSMUSG00000005148_CDS
1162	ENSMUSG00000005148_CDS_2	TGAAGATACTAGTGAACTCG	ENSMUSG00000005148_CDS
1163	ENSMUSG00000005148_CDS_3	GATCCGGTGTATTCAACAGC	ENSMUSG00000005148_CDS
1164	ENSMUSG00000005148_CDS_4	GCTCCTCCGAGGGCAGTCGC	ENSMUSG00000005148_CDS
1165	ENSMUSG00000005148_CDS_5	CGCGTGTTTCAGATCGTCTC	ENSMUSG00000005148_CDS
1166	ENSMUSG00000018362_CDS_1	AGCTACTGAACTGCCCATTG	ENSMUSG00000018362_CDS
1167	ENSMUSG00000018362_CDS_2	CCACATTAACTTCTATTCGG	ENSMUSG00000018362_CDS
1168	ENSMUSG00000018362_CDS_3	CGGCGTCTAAGGGAGGTGCA	ENSMUSG00000018362_CDS
1169	ENSMUSG00000018362_CDS_4	CGTGTTTGATAACTAAGTCT	ENSMUSG00000018362_CDS
1170	ENSMUSG00000018362_CDS_5	AGGTAGTCACCTGGTTGTTC	ENSMUSG00000018362_CDS
1171	ENSMUSG00000035775_CDS_1	CAAAGCCGTAATGAGCTACG	ENSMUSG00000035775_CDS
1172	ENSMUSG00000035775_CDS_2	GAGGGGAATGCGTATAGCTG	ENSMUSG00000035775_CDS
1173	ENSMUSG00000035775_CDS_3	AGGAAGTTGAGGTTCTTCGC	ENSMUSG00000035775_CDS
1174	ENSMUSG00000035775_CDS_4	GTAGGAGCTATAGTCTCGGA	ENSMUSG00000035775_CDS
1175	ENSMUSG00000035775_CDS_5	GCTTAGCATTGTCAATTCGC	ENSMUSG00000035775_CDS
1176	ENSMUSG00000016534_CDS_1	GAGTGTAGTTGTAGTCGACG	ENSMUSG00000016534_CDS
1177	ENSMUSG00000016534_CDS_2	CCTGACAAGGCGACACACGA	ENSMUSG00000016534_CDS
1178	ENSMUSG00000016534_CDS_3	CACTTAAAGATGACATCCAA	ENSMUSG00000016534_CDS
1179	ENSMUSG00000016534_CDS_4	GCTGCAGCTGAACATCACTG	ENSMUSG00000016534_CDS
1180	ENSMUSG00000016534_CDS_5	ATGAGCTTTGCGCCTTTAAC	ENSMUSG00000016534_CDS
1181	ENSMUSG00000022257_CDS_1	GTATGCACCGTAAGTAGCCA	ENSMUSG00000022257_CDS
1182	ENSMUSG00000022257_CDS_2	CCAGGTACCAGACGCCCAGC	ENSMUSG00000022257_CDS
1183	ENSMUSG00000022257_CDS_3	GATACTGATTGGGATCTGCC	ENSMUSG00000022257_CDS
1184	ENSMUSG00000022257_CDS_4	ACAGAAGAACGGGATGATCC	ENSMUSG00000022257_CDS
1185	ENSMUSG00000022257_CDS_5	GTCCGTGAATCCTACCTGTT	ENSMUSG00000022257_CDS
1186	ENSMUSG00000004383_CDS_1	GATGTGTCTGATTTAAAGGT	ENSMUSG00000004383_CDS
1187	ENSMUSG00000004383_CDS_2	CAGCAATAGAATCAGCAATG	ENSMUSG00000004383_CDS
1188	ENSMUSG00000004383_CDS_3	GCAGGTAACAGCTCTGAGTG	ENSMUSG00000004383_CDS
1189	ENSMUSG00000004383_CDS_4	ACAGCAGAGAGGGAACTCAT	ENSMUSG00000004383_CDS
1190	ENSMUSG00000004383_CDS_5	AAAGAGGACAGATTTCACCA	ENSMUSG00000004383_CDS
1191	ENSMUSG00000023025_CDS_1	TCAGTTCGTCCCAATATGGA	ENSMUSG00000023025_CDS
1192	ENSMUSG00000023025_CDS_2	TGGTCCATCCCCCAATGACA	ENSMUSG00000023025_CDS
1193	ENSMUSG00000023025_CDS_3	AAGTAGTTAACTTACCCTCA	ENSMUSG00000023025_CDS
1194	ENSMUSG00000023025_CDS_4	TACCAGAAACATCATAGAGT	ENSMUSG00000023025_CDS
1195	ENSMUSG00000023025_CDS_5	GTGATCAGTTCGTCCCAATA	ENSMUSG00000023025_CDS
1196	ENSMUSG00000024493_CDS_1	GTAGTAAGGATTCACGTCCG	ENSMUSG00000024493_CDS
1197	ENSMUSG00000024493_CDS_2	GAGTGCTGCAAGATCATCCG	ENSMUSG00000024493_CDS
1198	ENSMUSG00000024493_CDS_3	GTAGAACGCCATGTAAATTG	ENSMUSG00000024493_CDS
1199	ENSMUSG00000024493_CDS_4	CAACAGCTTGGCTCAAAGTG	ENSMUSG00000024493_CDS
1200	ENSMUSG00000024493_CDS_5	CTGTACTGGTATGCCTATTA	ENSMUSG00000024493_CDS
1201	ENSMUSG00000032193_CDS_1	AAAATGCATCGCTAGCAAGT	ENSMUSG00000032193_CDS
1202	ENSMUSG00000032193_CDS_2	GGTGTCGTAGGACAAGTTAG	ENSMUSG00000032193_CDS
1203	ENSMUSG00000032193_CDS_3	GCAGACTGGTGTACTCGCTG	ENSMUSG00000032193_CDS
1204	ENSMUSG00000032193_CDS_4	TGACCGTGAACATGACTGCA	ENSMUSG00000032193_CDS
1205	ENSMUSG00000032193_CDS_5	GACGAGCTCGGCTGCGTCAA	ENSMUSG00000032193_CDS
1206	ENSMUSG00000078813_CDS_1	TAACCCTTCATAGGCCCGTA	ENSMUSG00000078813_CDS
1207	ENSMUSG00000078813_CDS_2	AGGACAATGTTGCCCGCGTG	ENSMUSG00000078813_CDS
1208	ENSMUSG00000078813_CDS_3	GCTCCCTAAACAGGTCCACA	ENSMUSG00000078813_CDS
1209	ENSMUSG00000078813_CDS_4	GAAAGGAAAGGAGTTCCCAG	ENSMUSG00000078813_CDS
1210	ENSMUSG00000078813_CDS_5	AGGCCCGTACGGAATTCCTA	ENSMUSG00000078813_CDS
1211	ENSMUSG00000053964_CDS_1	AAACGGACATCCCGACACTG	ENSMUSG00000053964_CDS
1212	ENSMUSG00000053964_CDS_2	CCATACCGGATTGAAGACTG	ENSMUSG00000053964_CDS
1213	ENSMUSG00000053964_CDS_3	GACGTTCCATACCGGATATG	ENSMUSG00000053964_CDS
1214	ENSMUSG00000053964_CDS_4	GTCTTCAACACGATGCAAAG	ENSMUSG00000053964_CDS
1215	ENSMUSG00000053964_CDS_5	GTTCCACGTGAACTTCGCTG	ENSMUSG00000053964_CDS
1216	ENSMUSG00000020140_CDS_1	CAAAGGCGTAGTCTGCTATG	ENSMUSG00000020140_CDS
1217	ENSMUSG00000020140_CDS_2	AACCAATGGAATAAAGACGA	ENSMUSG00000020140_CDS
1218	ENSMUSG00000020140_CDS_3	AGGAAATTCAGTAATGTGCG	ENSMUSG00000020140_CDS
1219	ENSMUSG00000020140_CDS_4	TAACTCACTTAAAATTAACA	ENSMUSG00000020140_CDS
1220	ENSMUSG00000020140_CDS_5	CACATAGCAGACTACGCCTT	ENSMUSG00000020140_CDS
1221	ENSMUSG00000033060_CDS_1	TGAAGGATGATCTGTATGTG	ENSMUSG00000033060_CDS
1222	ENSMUSG00000033060_CDS_2	TTCGTAGCATCAGTCGAACA	ENSMUSG00000033060_CDS
1223	ENSMUSG00000033060_CDS_3	AGGATGATATGATTGTCCGC	ENSMUSG00000033060_CDS
1224	ENSMUSG00000033060_CDS_4	TGTGACCACAGATGTTAACC	ENSMUSG00000033060_CDS
1225	ENSMUSG00000033060_CDS_5	TTGATCTTCTTAACGACGCC	ENSMUSG00000033060_CDS
1226	ENSMUSG00000023845_CDS_1	ATATTGGAATATGCCAAAGG	ENSMUSG00000023845_CDS
1227	ENSMUSG00000023845_CDS_2	TCCTGTTAGAAGAGGTTCCG	ENSMUSG00000023845_CDS
1228	ENSMUSG00000023845_CDS_3	TGTGAAAATGAGCACATACC	ENSMUSG00000023845_CDS
1229	ENSMUSG00000023845_CDS_4	TGCAGTGGTGGAATGACCTG	ENSMUSG00000023845_CDS
1230	ENSMUSG00000023845_CDS_5	ACAAATCGCCGTTGTTGCCC	ENSMUSG00000023845_CDS
1231	ENSMUSG00000034158_CDS_1	ATAAGATTAAGGATCTCTCG	ENSMUSG00000034158_CDS
1232	ENSMUSG00000034158_CDS_2	GCCAGGAACAACCGGCTCGG	ENSMUSG00000034158_CDS
1233	ENSMUSG00000034158_CDS_3	AACACCAAGTAATTCAGAGA	ENSMUSG00000034158_CDS
1234	ENSMUSG00000034158_CDS_4	GCAAGTTCTCGATCTCGGCG	ENSMUSG00000034158_CDS
1235	ENSMUSG00000034158_CDS_5	CAGCGACGTCAGGCGGTTGT	ENSMUSG00000034158_CDS
1236	ENSMUSG00000015133_CDS_1	AATCGAAGCTAAGTTCCGAG	ENSMUSG00000015133_CDS
1237	ENSMUSG00000015133_CDS_2	TCTTTAACATCAAGGGCTCG	ENSMUSG00000015133_CDS
1238	ENSMUSG00000015133_CDS_3	TCAACTCCCTGATTGACCAG	ENSMUSG00000015133_CDS
1239	ENSMUSG00000015133_CDS_4	TAGTAGTTCACGTACTACTT	ENSMUSG00000015133_CDS
1240	ENSMUSG00000015133_CDS_5	ACCCGGAGAACTATGCCGTC	ENSMUSG00000015133_CDS
1241	ENSMUSG00000020922_CDS_1	CCAGAATGTCCCTCTTCCAG	ENSMUSG00000020922_CDS
1242	ENSMUSG00000020922_CDS_2	TTGGGAGCCAGGTGTCGTGC	ENSMUSG00000020922_CDS
1243	ENSMUSG00000020922_CDS_3	CTAACATTGAGTGAAGCTAG	ENSMUSG00000020922_CDS
1244	ENSMUSG00000020922_CDS_4	GACACCAGCGCTGATTGCAT	ENSMUSG00000020922_CDS
1245	ENSMUSG00000020922_CDS_5	CCCAACTCACGTCTTGTGAA	ENSMUSG00000020922_CDS
1246	ENSMUSG00000044155_CDS_1	TTGGGGTTATACATTGTGAG	ENSMUSG00000044155_CDS
1247	ENSMUSG00000044155_CDS_2	GAGTAGAACAAGTGGTGTTG	ENSMUSG00000044155_CDS
1248	ENSMUSG00000044155_CDS_3	AAGAGCTGAACACCCGCTCA	ENSMUSG00000044155_CDS
1249	ENSMUSG00000044155_CDS_4	TTCTGATGGCAGAATGATTG	ENSMUSG00000044155_CDS
1250	ENSMUSG00000044155_CDS_5	GACGGATTCTGCACTCGACT	ENSMUSG00000044155_CDS
1251	ENSMUSG00000030339_CDS_1	GGAAGTGTCCCGGCTTACAG	ENSMUSG00000030339_CDS
1252	ENSMUSG00000030339_CDS_2	CTCATTGTCCAGATACACAC	ENSMUSG00000030339_CDS
1253	ENSMUSG00000030339_CDS_3	TGTTCATTATAGGAATTATG	ENSMUSG00000030339_CDS
1254	ENSMUSG00000030339_CDS_4	AGCTCCAGGTACCTCCTACT	ENSMUSG00000030339_CDS
1255	ENSMUSG00000030339_CDS_5	GAGCAGCAGACGTCGTGCAT	ENSMUSG00000030339_CDS
1256	ENSMUSG00000038696_CDS_1	TGTTGGCAGTACACGAGTGA	ENSMUSG00000038696_CDS
1257	ENSMUSG00000038696_CDS_2	TGTTGATATTACATCGAGCT	ENSMUSG00000038696_CDS
1258	ENSMUSG00000038696_CDS_3	ACTTGGAGTACTCATTAAAG	ENSMUSG00000038696_CDS
1259	ENSMUSG00000038696_CDS_4	TATCCAAGTAGACAACACAA	ENSMUSG00000038696_CDS
1260	ENSMUSG00000038696_CDS_5	TCGAACAAAGAGCGACTCTT	ENSMUSG00000038696_CDS
1261	ENSMUSG00000069662_CDS_1	AAGAAGTCCTTCAAGCTGAG	ENSMUSG00000069662_CDS
1262	ENSMUSG00000069662_CDS_2	ATTTGCTTTGGAAGGCGACG	ENSMUSG00000069662_CDS
1263	ENSMUSG00000069662_CDS_3	CGCCTTGGGCGACGACGTGG	ENSMUSG00000069662_CDS
1264	ENSMUSG00000069662_CDS_4	TGAAGCAGAGGGAGCGACCG	ENSMUSG00000069662_CDS
1265	ENSMUSG00000069662_CDS_5	CTCCTCCACGTCGTCGCCCA	ENSMUSG00000069662_CDS
1266	ENSMUSG00000053907_CDS_1	CCTGATGCTAAAGTGGCTTG	ENSMUSG00000053907_CDS
1267	ENSMUSG00000053907_CDS_2	GTGCAATATATGCAAGATCG	ENSMUSG00000053907_CDS
1268	ENSMUSG00000053907_CDS_3	ACCAAGGCAATGTACCATTG	ENSMUSG00000053907_CDS
1269	ENSMUSG00000053907_CDS_4	ATTTACCACCTACAGCCAAG	ENSMUSG00000053907_CDS
1270	ENSMUSG00000053907_CDS_5	GCCGCAATGGTACATTGCCT	ENSMUSG00000053907_CDS
1271	ENSMUSG00000033429_CDS_1	TGGAACTGCTTCATCCACTG	ENSMUSG00000033429_CDS
1272	ENSMUSG00000033429_CDS_2	TTCAAGAATCCAGTCCTGTG	ENSMUSG00000033429_CDS
1273	ENSMUSG00000033429_CDS_3	AACATCCCTGTAAAATGACG	ENSMUSG00000033429_CDS
1274	ENSMUSG00000033429_CDS_4	TGCAACTGAAGTTTGGACTC	ENSMUSG00000033429_CDS
1275	ENSMUSG00000033429_CDS_5	GCTGGGTCGGCTCAATCACG	ENSMUSG00000033429_CDS
1276	ENSMUSG00000020321_CDS_1	GTCAGCGCCATCGATCCCCA	ENSMUSG00000020321_CDS
1277	ENSMUSG00000020321_CDS_2	GTCCATAGATGTCATTGCAA	ENSMUSG00000020321_CDS
1278	ENSMUSG00000020321_CDS_3	GACATTCTTTACATCATCAG	ENSMUSG00000020321_CDS
1279	ENSMUSG00000020321_CDS_4	GTCTTTGGGAAAGACCAGGT	ENSMUSG00000020321_CDS
1280	ENSMUSG00000020321_CDS_5	GATCGATGGCGCTGACTTGG	ENSMUSG00000020321_CDS
1281	ENSMUSG00000025731_CDS_1	CTGTGTTCGCGTGCTCGAGG	ENSMUSG00000025731_CDS
1282	ENSMUSG00000025731_CDS_2	TGGCGGAGTACGGACAGGAT	ENSMUSG00000025731_CDS
1283	ENSMUSG00000025731_CDS_3	AACAGGTCCAGCGATCGGGG	ENSMUSG00000025731_CDS
1284	ENSMUSG00000025731_CDS_4	GAATGCCGAGTGGCAGCCGT	ENSMUSG00000025731_CDS
1285	ENSMUSG00000025731_CDS_5	GATCTTCCCATTGACGGCAT	ENSMUSG00000025731_CDS
1286	ENSMUSG00000054619_CDS_1	AGCAGATGGCGAGCCAAAAG	ENSMUSG00000054619_CDS
1287	ENSMUSG00000054619_CDS_2	CAGAAACATGGGAAGCGCCA	ENSMUSG00000054619_CDS
1288	ENSMUSG00000054619_CDS_3	CCAGGAGAAGATTCTGCGTG	ENSMUSG00000054619_CDS
1289	ENSMUSG00000054619_CDS_4	ACAAGAACTTCTCGAAGTTG	ENSMUSG00000054619_CDS
1290	ENSMUSG00000054619_CDS_5	TAGCTTTAGCTTCGAGAAGC	ENSMUSG00000054619_CDS
1291	ENSMUSG00000068587_CDS_1	CCTGACATACCGAACCATAG	ENSMUSG00000068587_CDS
1292	ENSMUSG00000068587_CDS_2	CAGGCATCCAACACTACTAG	ENSMUSG00000068587_CDS
1293	ENSMUSG00000068587_CDS_3	CTTTGCCCAAGACACATACG	ENSMUSG00000068587_CDS
1294	ENSMUSG00000068587_CDS_4	ATCACATACCGCACCACTGG	ENSMUSG00000068587_CDS
1295	ENSMUSG00000068587_CDS_5	TTACCTTCTGCACCCGTGTT	ENSMUSG00000068587_CDS
1296	ENSMUSG00000021993_CDS_1	TCCACGTTTGTATTCAACCT	ENSMUSG00000021993_CDS
1297	ENSMUSG00000021993_CDS_2	GATTGCCACTTCACCATCCG	ENSMUSG00000021993_CDS
1298	ENSMUSG00000021993_CDS_3	TGGGACCCTCCCTACTACAG	ENSMUSG00000021993_CDS
1299	ENSMUSG00000021993_CDS_4	CTGGGGCTTGACGTTGAAGG	ENSMUSG00000021993_CDS
1300	ENSMUSG00000021993_CDS_5	CCGAGAGTTCGTCAAAAATG	ENSMUSG00000021993_CDS
1301	ENSMUSG00000022558_CDS_1	GGCCGCAGTGAAGCGCACCG	ENSMUSG00000022558_CDS
1302	ENSMUSG00000022558_CDS_2	GGAGGCCTTTCAGATATCGA	ENSMUSG00000022558_CDS
1303	ENSMUSG00000022558_CDS_3	TGCCCGCTCATGACCCCTCG	ENSMUSG00000022558_CDS
1304	ENSMUSG00000022558_CDS_4	CAGGATATCAGACTCTACCC	ENSMUSG00000022558_CDS
1305	ENSMUSG00000022558_CDS_5	CTCAGGATCTTCGTACGGTA	ENSMUSG00000022558_CDS
1306	ENSMUSG00000106918_CDS_1	TGAAACTAGTGAGCCAAGCT	ENSMUSG00000106918_CDS
1307	ENSMUSG00000106918_CDS_2	GACCGACTTACAAGAGACAG	ENSMUSG00000106918_CDS
1308	ENSMUSG00000106918_CDS_3	GGCTCAGCTTCTCTCGGAGT	ENSMUSG00000106918_CDS
1309	ENSMUSG00000106918_CDS_4	CTTGGCTCACTAGTTTCACC	ENSMUSG00000106918_CDS
1310	ENSMUSG00000106918_CDS_5	GTGAAACTAGTGAGCCAAGC	ENSMUSG00000106918_CDS
1311	ENSMUSG00000007338_CDS_1	AAACATTACCCCACTCCTAG	ENSMUSG00000007338_CDS
1312	ENSMUSG00000007338_CDS_2	TGTGGATGAATACCAATTTG	ENSMUSG00000007338_CDS
1313	ENSMUSG00000007338_CDS_3	GTCGCCCGTAGCTCCGACCG	ENSMUSG00000007338_CDS
1314	ENSMUSG00000007338_CDS_4	GTCTACAAGGAGATCACACA	ENSMUSG00000007338_CDS
1315	ENSMUSG00000007338_CDS_5	CCGAGAGCGACGAACAAAGT	ENSMUSG00000007338_CDS
1316	ENSMUSG00000031765_CDS_1	GCAAGTGCAGGAGCCGCCTG	ENSMUSG00000031765_CDS
1317	ENSMUSG00000031765_CDS_2	GCACATTTGGAGCAGCCCAC	ENSMUSG00000031765_CDS
1318	ENSMUSG00000031765_CDS_3	CAACTCACTCTTCTTGCAGG	ENSMUSG00000031765_CDS
1319	ENSMUSG00000031765_CDS_4	CCGGTGGAGCAGGAGCAGTT	ENSMUSG00000031765_CDS
1320	ENSMUSG00000031765_CDS_5	GGGAGTCTTACCGGTGGAGC	ENSMUSG00000031765_CDS
1321	ENSMUSG00000027601_CDS_1	GTACTTTGGTGGAGTACCAA	ENSMUSG00000027601_CDS
1322	ENSMUSG00000027601_CDS_2	GTTCATCTCGAAGTATCGTA	ENSMUSG00000027601_CDS
1323	ENSMUSG00000027601_CDS_3	GAGAGTGCTCAATAAGACTC	ENSMUSG00000027601_CDS
1324	ENSMUSG00000027601_CDS_4	ACACTCAGGAGAGGATGCGG	ENSMUSG00000027601_CDS
1325	ENSMUSG00000027601_CDS_5	GATCAAGAGCAGACGTACTT	ENSMUSG00000027601_CDS
1326	ENSMUSG00000028158_CDS_1	TGAGCGGTCTGGATTTACAA	ENSMUSG00000028158_CDS
1327	ENSMUSG00000028158_CDS_2	TGATCAAGTGATCCAAGTCA	ENSMUSG00000028158_CDS
1328	ENSMUSG00000028158_CDS_3	GATATACCACCAGAATCGTA	ENSMUSG00000028158_CDS
1329	ENSMUSG00000028158_CDS_4	ATCCTTTGCAGACACGCTCG	ENSMUSG00000028158_CDS
1330	ENSMUSG00000028158_CDS_5	GGATTGTAAAGTGACCTACC	ENSMUSG00000028158_CDS
1331	ENSMUSG00000022824_CDS_1	TGGAGATTGACTCTGTACCG	ENSMUSG00000022824_CDS
1332	ENSMUSG00000022824_CDS_2	AGATTGACTCTGTACCGTGG	ENSMUSG00000022824_CDS
1333	ENSMUSG00000022824_CDS_3	AGACTGTAATTATTAAAGTG	ENSMUSG00000022824_CDS
1334	ENSMUSG00000022824_CDS_4	TTCAGGAACGACATTCCCTG	ENSMUSG00000022824_CDS
1335	ENSMUSG00000022824_CDS_5	TGCAACCCTAACCCCTGTAA	ENSMUSG00000022824_CDS
1336	ENSMUSG00000037390_CDS_1	GTGTCTGAGATGTACAAGTG	ENSMUSG00000037390_CDS
1337	ENSMUSG00000037390_CDS_2	GGATACTCACTGGTACAGCG	ENSMUSG00000037390_CDS
1338	ENSMUSG00000037390_CDS_3	CTCAGGATTGACACTGACTG	ENSMUSG00000037390_CDS
1339	ENSMUSG00000037390_CDS_4	TTGCAAAGTTTGTCACACTG	ENSMUSG00000037390_CDS
1340	ENSMUSG00000037390_CDS_5	AGAACACGAGGAGGATCACG	ENSMUSG00000037390_CDS
1341	ENSMUSG00000030681_CDS_1	AGGATAACACAGTAGTGTCG	ENSMUSG00000030681_CDS
1342	ENSMUSG00000030681_CDS_2	GCCACTATGCAGTAGTGGCG	ENSMUSG00000030681_CDS
1343	ENSMUSG00000030681_CDS_3	CAGAGTGCACGACGGGCATG	ENSMUSG00000030681_CDS
1344	ENSMUSG00000030681_CDS_4	AGCGGGGAGATAAGCACCGA	ENSMUSG00000030681_CDS
1345	ENSMUSG00000030681_CDS_5	CCGGCTCCGGCACGCTGACC	ENSMUSG00000030681_CDS
1346	ENSMUSG00000040463_CDS_1	ACAGGCACTAGACCTGATCG	ENSMUSG00000040463_CDS
1347	ENSMUSG00000040463_CDS_2	CCAGAGATAAGTACATACGT	ENSMUSG00000040463_CDS
1348	ENSMUSG00000040463_CDS_3	TTTGGACGACCGCAACCGTG	ENSMUSG00000040463_CDS
1349	ENSMUSG00000040463_CDS_4	AGATATGACCAAATACACTC	ENSMUSG00000040463_CDS
1350	ENSMUSG00000040463_CDS_5	GCCCTGAAGCGCCTAATCAC	ENSMUSG00000040463_CDS
1351	ENSMUSG00000031388_CDS_1	AGTGAGGTGATATGTCCATG	ENSMUSG00000031388_CDS
1352	ENSMUSG00000031388_CDS_2	CCTCATCAGCCATCTGCGTG	ENSMUSG00000031388_CDS
1353	ENSMUSG00000031388_CDS_3	TACCCCCAGGATCAGCGAAG	ENSMUSG00000031388_CDS
1354	ENSMUSG00000031388_CDS_4	AGCCAGGCCAAGGCGCCGGT	ENSMUSG00000031388_CDS
1355	ENSMUSG00000031388_CDS_5	GTCACCTCACCCTAGCATTG	ENSMUSG00000031388_CDS
1356	ENSMUSG00000061315_CDS_1	ACACACCTGGGCTTGCTGCG	ENSMUSG00000061315_CDS
1357	ENSMUSG00000061315_CDS_2	TGAGTCAGTACCAGAGCTCG	ENSMUSG00000061315_CDS
1358	ENSMUSG00000061315_CDS_3	CACCTACCTGTCTCAGCCTG	ENSMUSG00000061315_CDS
1359	ENSMUSG00000061315_CDS_4	GGGTCTTCGACAGGTTACAG	ENSMUSG00000061315_CDS
1360	ENSMUSG00000061315_CDS_5	TCTTTAGGCTATGTCCAAAC	ENSMUSG00000061315_CDS
1361	ENSMUSG00000030004_CDS_1	AGCTGCTTCCTCCCTAACGG	ENSMUSG00000030004_CDS
1362	ENSMUSG00000030004_CDS_2	CAGACACCAGGACTATGGCA	ENSMUSG00000030004_CDS
1363	ENSMUSG00000030004_CDS_3	AACCTGAGCCACGGACACTC	ENSMUSG00000030004_CDS
1364	ENSMUSG00000030004_CDS_4	TTGGACACATAATTCTTCCA	ENSMUSG00000030004_CDS
1365	ENSMUSG00000030004_CDS_5	GAGGGACTACAAACAGGTCG	ENSMUSG00000030004_CDS
1366	ENSMUSG00000066877_CDS_1	TACGTAGGCGAACTTGACAA	ENSMUSG00000066877_CDS
1367	ENSMUSG00000066877_CDS_2	CCTCCAAAACGTAGTTGGAG	ENSMUSG00000066877_CDS
1368	ENSMUSG00000066877_CDS_3	CCCCTTCAGCTCGGTCACTG	ENSMUSG00000066877_CDS
1369	ENSMUSG00000066877_CDS_4	CTACGTGCCTTCCAACTATG	ENSMUSG00000066877_CDS
1370	ENSMUSG00000066877_CDS_5	CGCTTCCTCCAAAACGTAGT	ENSMUSG00000066877_CDS
1371	ENSMUSG00000049690_CDS_1	TCATTGGTGATAAGCAAATG	ENSMUSG00000049690_CDS
1372	ENSMUSG00000049690_CDS_2	AGTGGTGGGTAATCATAACT	ENSMUSG00000049690_CDS
1373	ENSMUSG00000049690_CDS_3	GGTCCCGACAGTCTAGCTAG	ENSMUSG00000049690_CDS
1374	ENSMUSG00000049690_CDS_4	CTTCGGGCTAGTCTCTAAGT	ENSMUSG00000049690_CDS
1375	ENSMUSG00000049690_CDS_5	GCACTTGCGGCTACAGAGTG	ENSMUSG00000049690_CDS
1376	ENSMUSG00000020238_CDS_1	GTAATGAGCCACGATGACAA	ENSMUSG00000020238_CDS
1377	ENSMUSG00000020238_CDS_2	GGGGGCAAGTTCAACTACCA	ENSMUSG00000020238_CDS
1378	ENSMUSG00000020238_CDS_3	GGAGCCGCATAAGCACGCAG	ENSMUSG00000020238_CDS
1379	ENSMUSG00000020238_CDS_4	GTACACGGTGAACTCGTGCG	ENSMUSG00000020238_CDS
1380	ENSMUSG00000020238_CDS_5	CCGTGCCCCAGGATGTCGTC	ENSMUSG00000020238_CDS
1381	ENSMUSG00000035239_CDS_1	ATGCCTACTATGTCTCACGT	ENSMUSG00000035239_CDS
1382	ENSMUSG00000035239_CDS_2	ACCAAGCCGATTTCGAGCAG	ENSMUSG00000035239_CDS
1383	ENSMUSG00000035239_CDS_3	CCTCCATCAGTAGCCGTTGG	ENSMUSG00000035239_CDS
1384	ENSMUSG00000035239_CDS_4	GAGAGGTGCCAGATTGTGTG	ENSMUSG00000035239_CDS
1385	ENSMUSG00000035239_CDS_5	TTGACTAGTGGGGCCCCCAA	ENSMUSG00000035239_CDS
1386	ENSMUSG00000034413_CDS_1	CACTGTAGAAGACGCGACCG	ENSMUSG00000034413_CDS
1387	ENSMUSG00000034413_CDS_2	GTCGGCGGACAAGCTCACGT	ENSMUSG00000034413_CDS
1388	ENSMUSG00000034413_CDS_3	CCTGCCCCGACCTGGTTACG	ENSMUSG00000034413_CDS
1389	ENSMUSG00000034413_CDS_4	CATCGACGTCTATGGCATCA	ENSMUSG00000034413_CDS
1390	ENSMUSG00000034413_CDS_5	ACCGCCGCGTACCGCGAAGA	ENSMUSG00000034413_CDS
1391	ENSMUSG00000047180_CDS_1	GGCTGAACACGATACCATCG	ENSMUSG00000047180_CDS
1392	ENSMUSG00000047180_CDS_2	TGGAAACTAAGGGCCTCGCG	ENSMUSG00000047180_CDS
1393	ENSMUSG00000047180_CDS_3	GGAGGAGCAGAGTCCCACGT	ENSMUSG00000047180_CDS
1394	ENSMUSG00000047180_CDS_4	AGGACGCGGCCACTTGCGCA	ENSMUSG00000047180_CDS
1395	ENSMUSG00000047180_CDS_5	AGGCGCTCGACGTTCCACGA	ENSMUSG00000047180_CDS
1396	ENSMUSG00000030452_CDS_1	AGGACGCTGAGCGCACCTAG	ENSMUSG00000030452_CDS
1397	ENSMUSG00000030452_CDS_2	ATGTTTGTCTGTCCATGTCG	ENSMUSG00000030452_CDS
1398	ENSMUSG00000030452_CDS_3	TCTTAAGGAATGGTTGTGGT	ENSMUSG00000030452_CDS
1399	ENSMUSG00000030452_CDS_4	TATGGTCATTCATGCTCCAA	ENSMUSG00000030452_CDS
1400	ENSMUSG00000030452_CDS_5	GTGCGCTCAGCGTCCTCGTA	ENSMUSG00000030452_CDS
1401	ENSMUSG00000031661_CDS_1	CAATGGCAAAGTGACCCGTG	ENSMUSG00000031661_CDS
1402	ENSMUSG00000031661_CDS_2	CCACATCAAGCAAGACACTG	ENSMUSG00000031661_CDS
1403	ENSMUSG00000031661_CDS_3	AAACCCACATACCTTCTAGG	ENSMUSG00000031661_CDS
1404	ENSMUSG00000031661_CDS_4	TTGGGCAAGGAAAGGCATCG	ENSMUSG00000031661_CDS
1405	ENSMUSG00000031661_CDS_5	AGCAGACACCAAACCCGCTG	ENSMUSG00000031661_CDS
1406	ENSMUSG00000095567_CDS_1	TGTCAAGACATACCTAAGTG	ENSMUSG00000095567_CDS
1407	ENSMUSG00000095567_CDS_2	GCAGTGCCGAATGTTGCTCA	ENSMUSG00000095567_CDS
1408	ENSMUSG00000095567_CDS_3	CCGCCGCTCCCGGTTCCACG	ENSMUSG00000095567_CDS
1409	ENSMUSG00000095567_CDS_4	GCAGGAACTTGTAGAACTCG	ENSMUSG00000095567_CDS
1410	ENSMUSG00000095567_CDS_5	GCCCCGCGTACCGTCCTGCG	ENSMUSG00000095567_CDS
1411	ENSMUSG00000028948_CDS_1	TCGAGCTGCGACGCCTGCGA	ENSMUSG00000028948_CDS
1412	ENSMUSG00000028948_CDS_2	CGCGGACGCGGTGCATGGCG	ENSMUSG00000028948_CDS
1413	ENSMUSG00000028948_CDS_3	CAATTACCTAGTTTCGTGTA	ENSMUSG00000028948_CDS
1414	ENSMUSG00000028948_CDS_4	AACTCAGAATTGACCCGAAC	ENSMUSG00000028948_CDS
1415	ENSMUSG00000028948_CDS_5	TGCGTACGGAACCCCATTGA	ENSMUSG00000028948_CDS
1416	ENSMUSG00000020447_CDS_1	AAAAGCAGCACACGACGTCG	ENSMUSG00000020447_CDS
1417	ENSMUSG00000020447_CDS_2	CCCAGGGACGGACTACTCGG	ENSMUSG00000020447_CDS
1418	ENSMUSG00000020447_CDS_3	TTGGGGCCATTGTATAGGCG	ENSMUSG00000020447_CDS
1419	ENSMUSG00000020447_CDS_4	GGTGAGAATCTGCGCTTACG	ENSMUSG00000020447_CDS
1420	ENSMUSG00000020447_CDS_5	CTTCATCAATGTTACTCGCG	ENSMUSG00000020447_CDS
1421	ENSMUSG00000003849_CDS_1	TCATCTCTAGCATATAAGGA	ENSMUSG00000003849_CDS
1422	ENSMUSG00000003849_CDS_2	TATGCTGCCATGTACGACAA	ENSMUSG00000003849_CDS
1423	ENSMUSG00000003849_CDS_3	GGTTGAAGTTCATAGCATAG	ENSMUSG00000003849_CDS
1424	ENSMUSG00000003849_CDS_4	GTGATACCTGAAATATCACC	ENSMUSG00000003849_CDS
1425	ENSMUSG00000003849_CDS_5	ATCATTCAACTACGCCATGA	ENSMUSG00000003849_CDS
1426	ENSMUSG00000026398_CDS_1	TGTGTGGCGATAAAGTGTCT	ENSMUSG00000026398_CDS
1427	ENSMUSG00000026398_CDS_2	GTAAGAGCCGACCGCATGCG	ENSMUSG00000026398_CDS
1428	ENSMUSG00000026398_CDS_3	TCGCCACTCCCCCAAACGTG	ENSMUSG00000026398_CDS
1429	ENSMUSG00000026398_CDS_4	CTTCTGTCATAGTCTGTCGG	ENSMUSG00000026398_CDS
1430	ENSMUSG00000026398_CDS_5	CCTTGCAGCTTTCGCACGTG	ENSMUSG00000026398_CDS
1431	ENSMUSG00000075000_CDS_1	TGAGAAGCAGCTGTTTCATG	ENSMUSG00000075000_CDS
1432	ENSMUSG00000075000_CDS_2	CTAACAAACGGTCTGCTCGG	ENSMUSG00000075000_CDS
1433	ENSMUSG00000075000_CDS_3	AAGCGCAGCAGAGCACGGAA	ENSMUSG00000075000_CDS
1434	ENSMUSG00000075000_CDS_4	ATGGCTCACCTGCTCAGACT	ENSMUSG00000075000_CDS
1435	ENSMUSG00000075000_CDS_5	CGACCACTCACAAGGTTGAG	ENSMUSG00000075000_CDS
1436	ENSMUSG00000021595_CDS_1	CAGCTTCGGATTGCAACTCG	ENSMUSG00000021595_CDS
1437	ENSMUSG00000021595_CDS_2	CAACATTTCAATTAACTGTG	ENSMUSG00000021595_CDS
1438	ENSMUSG00000021595_CDS_3	TGGCTATCCCGAGATCGTAA	ENSMUSG00000021595_CDS
1439	ENSMUSG00000021595_CDS_4	AGGCAATGCATCTAGAGCGA	ENSMUSG00000021595_CDS
1440	ENSMUSG00000021595_CDS_5	GCTCTTCGAGCACTACTATC	ENSMUSG00000021595_CDS
1441	ENSMUSG00000022009_CDS_1	AGAATCTGAGCATCGAACGG	ENSMUSG00000022009_CDS
1442	ENSMUSG00000022009_CDS_2	TACACCCAGTTGTCCCGCGG	ENSMUSG00000022009_CDS
1443	ENSMUSG00000022009_CDS_3	AGGAACTCACCCATACTGTG	ENSMUSG00000022009_CDS
1444	ENSMUSG00000022009_CDS_4	GATGCTCAATCTCAGTTCAG	ENSMUSG00000022009_CDS
1445	ENSMUSG00000022009_CDS_5	AGCTTGATCTTCTTCATACC	ENSMUSG00000022009_CDS
1446	ENSMUSG00000020739_CDS_1	TCATGTTAGAACCAAAACTG	ENSMUSG00000020739_CDS
1447	ENSMUSG00000020739_CDS_2	CCGACTGCACGTGTGCGAGG	ENSMUSG00000020739_CDS
1448	ENSMUSG00000020739_CDS_3	GGTACCATTTCTTAGTGACG	ENSMUSG00000020739_CDS
1449	ENSMUSG00000020739_CDS_4	AGGGCCGGCTCGATGAGGCA	ENSMUSG00000020739_CDS
1450	ENSMUSG00000020739_CDS_5	AAGAACTGTCGGGGAAGTCC	ENSMUSG00000020739_CDS
1451	ENSMUSG00000030934_CDS_1	CCGTTCAAAAATGTACTCGG	ENSMUSG00000030934_CDS
1452	ENSMUSG00000030934_CDS_2	TGTACTCCTCGTATTCACCA	ENSMUSG00000030934_CDS
1453	ENSMUSG00000030934_CDS_3	ATCATAACTGGTCGGATCTG	ENSMUSG00000030934_CDS
1454	ENSMUSG00000030934_CDS_4	ACCCTGATGTACCTCCAGTG	ENSMUSG00000030934_CDS
1455	ENSMUSG00000030934_CDS_5	CATGTAAGCTCGCTCGTCGT	ENSMUSG00000030934_CDS
1456	ENSMUSG00000027108_CDS_1	ATTATCTCTATGTCTCGGAT	ENSMUSG00000027108_CDS
1457	ENSMUSG00000027108_CDS_2	CATTCTAGACAAACTAGAGA	ENSMUSG00000027108_CDS
1458	ENSMUSG00000027108_CDS_3	TGGGTGGACAAGTATGACCC	ENSMUSG00000027108_CDS
1459	ENSMUSG00000027108_CDS_4	GCCAGTACCATAAACCAGCA	ENSMUSG00000027108_CDS
1460	ENSMUSG00000027108_CDS_5	CGTGAATTATCTCTATGTCT	ENSMUSG00000027108_CDS
1461	ENSMUSG00000040462_CDS_1	CCAGAGCCAAGCTTCAGACG	ENSMUSG00000040462_CDS
1462	ENSMUSG00000040462_CDS_2	TGCCCGCACCCTCGTCACAC	ENSMUSG00000040462_CDS
1463	ENSMUSG00000040462_CDS_3	CTTACAGACTCGGAGATCAA	ENSMUSG00000040462_CDS
1464	ENSMUSG00000040462_CDS_4	ACAGACCGCCAAGTGTGGAG	ENSMUSG00000040462_CDS
1465	ENSMUSG00000040462_CDS_5	ACACCGCCCGTCAGACGCGC	ENSMUSG00000040462_CDS
1466	ENSMUSG00000031173_CDS_1	CAGTCCATTGACAATTGGGA	ENSMUSG00000031173_CDS
1467	ENSMUSG00000031173_CDS_2	CCTTCAAGCAGCTACTCCAA	ENSMUSG00000031173_CDS
1468	ENSMUSG00000031173_CDS_3	TAGAAAGGGTCACACTTCTG	ENSMUSG00000031173_CDS
1469	ENSMUSG00000031173_CDS_4	AAATTCAGGATCAAGCAGAA	ENSMUSG00000031173_CDS
1470	ENSMUSG00000031173_CDS_5	AAAGTCTCACAGACACCGCT	ENSMUSG00000031173_CDS
1471	ENSMUSG00000000959_CDS_1	AACCGAGCTTCACAGAACTG	ENSMUSG00000000959_CDS
1472	ENSMUSG00000000959_CDS_2	CTTGGCCTCTCTGATTCGAG	ENSMUSG00000000959_CDS
1473	ENSMUSG00000000959_CDS_3	TCACAATGAGAGGAAAAACG	ENSMUSG00000000959_CDS
1474	ENSMUSG00000000959_CDS_4	TGAGTGAGAGGTAGGATGAG	ENSMUSG00000000959_CDS
1475	ENSMUSG00000000959_CDS_5	CGAACCGAGCTTCACAGAAC	ENSMUSG00000000959_CDS
1476	ENSMUSG00000022283_CDS_1	CGTACGCGTAGCCCAAGGAG	ENSMUSG00000022283_CDS
1477	ENSMUSG00000022283_CDS_2	GCAAGCCAGTACGCATCATG	ENSMUSG00000022283_CDS
1478	ENSMUSG00000022283_CDS_3	TATAGGTAATGATGGAGGGT	ENSMUSG00000022283_CDS
1479	ENSMUSG00000022283_CDS_4	TGGACGAGCTCAGAAAAAAG	ENSMUSG00000022283_CDS
1480	ENSMUSG00000022283_CDS_5	TCTTGTAGCGGAACGTGCTT	ENSMUSG00000022283_CDS
1481	ENSMUSG00000018846_CDS_1	CTTTATCAGATTTCCAACCC	ENSMUSG00000018846_CDS
1482	ENSMUSG00000018846_CDS_2	CCAATATTCACTACCAGCAG	ENSMUSG00000018846_CDS
1483	ENSMUSG00000018846_CDS_3	GCTCTGGAAATGGCATCCAA	ENSMUSG00000018846_CDS
1484	ENSMUSG00000018846_CDS_4	ACCTATTGACATCACAGCAG	ENSMUSG00000018846_CDS
1485	ENSMUSG00000018846_CDS_5	CTAGATGCCACCGCCCAACC	ENSMUSG00000018846_CDS
1486	ENSMUSG00000024899_CDS_1	GAATATCCGCCGGATCGCGG	ENSMUSG00000024899_CDS
1487	ENSMUSG00000024899_CDS_2	AGTCGATCAAATCCGAGCTG	ENSMUSG00000024899_CDS
1488	ENSMUSG00000024899_CDS_3	CTTGATGTACGAAGGTCGGA	ENSMUSG00000024899_CDS
1489	ENSMUSG00000024899_CDS_4	GGTGCTAGAGAGAATAAGGT	ENSMUSG00000024899_CDS
1490	ENSMUSG00000024899_CDS_5	GGTCCCCCGCAGAGAATCCC	ENSMUSG00000024899_CDS
1491	ENSMUSG00000027513_CDS_1	ACTGACAGACTCGCCCTATG	ENSMUSG00000027513_CDS
1492	ENSMUSG00000027513_CDS_2	GTGGCCGAGACTAGCGATGG	ENSMUSG00000027513_CDS
1493	ENSMUSG00000027513_CDS_3	CCTTTGGAAGCGGATATGGT	ENSMUSG00000027513_CDS
1494	ENSMUSG00000027513_CDS_4	TCGCAGATGTGGATATACTC	ENSMUSG00000027513_CDS
1495	ENSMUSG00000027513_CDS_5	GTTGCGGATCGCCAGCCGTC	ENSMUSG00000027513_CDS
1496	ENSMUSG00000025856_CDS_1	AGCCGCTCGATCAACTCCCG	ENSMUSG00000025856_CDS
1497	ENSMUSG00000025856_CDS_2	CGGTCATTTACGAGATACCT	ENSMUSG00000025856_CDS
1498	ENSMUSG00000025856_CDS_3	CTCTTGGAGATAGACTCCGT	ENSMUSG00000025856_CDS
1499	ENSMUSG00000025856_CDS_4	ATTCGCAGGAAGAGAAGTAT	ENSMUSG00000025856_CDS
1500	ENSMUSG00000025856_CDS_5	TATCTCGTAAATGACCGTCC	ENSMUSG00000025856_CDS
1501	ENSMUSG00000020430_CDS_1	GATACACAGAGACTTGTCCC	ENSMUSG00000020430_CDS
1502	ENSMUSG00000020430_CDS_2	TGATGAATTCCCTACTGATG	ENSMUSG00000020430_CDS
1503	ENSMUSG00000020430_CDS_3	CCACATTTATCGATGCTCTG	ENSMUSG00000020430_CDS
1504	ENSMUSG00000020430_CDS_4	GTTGTGCCGTAGGCTCACTG	ENSMUSG00000020430_CDS
1505	ENSMUSG00000020430_CDS_5	AGACCATTCAGTTGTGCCGT	ENSMUSG00000020430_CDS
1506	ENSMUSG00000003464_CDS_1	ACAGCACATCCTTAGACAGG	ENSMUSG00000003464_CDS
1507	ENSMUSG00000003464_CDS_2	GCTGGCTTCCCAAGCTACTG	ENSMUSG00000003464_CDS
1508	ENSMUSG00000003464_CDS_3	GATGGTCGGAGCATGTTCTG	ENSMUSG00000003464_CDS
1509	ENSMUSG00000003464_CDS_4	TGGAACTGCTCCACCAGATG	ENSMUSG00000003464_CDS
1510	ENSMUSG00000003464_CDS_5	GTGTTGGGGTCGAAGACGAC	ENSMUSG00000003464_CDS
1511	ENSMUSG00000041801_CDS_1	GGTGCTCTCTACGCACTCCA	ENSMUSG00000041801_CDS
1512	ENSMUSG00000041801_CDS_2	TCACTAGCGTGAAGTAGATG	ENSMUSG00000041801_CDS
1513	ENSMUSG00000041801_CDS_3	TTCACGCTAGTGACCGAAGG	ENSMUSG00000041801_CDS
1514	ENSMUSG00000041801_CDS_4	CAGCACGCCCTCCTTCAGCA	ENSMUSG00000041801_CDS
1515	ENSMUSG00000041801_CDS_5	CGCTGCGTGCTCACCGAGCG	ENSMUSG00000041801_CDS
1516	ENSMUSG00000050860_CDS_1	GGATGCGGCGGAATAAACTG	ENSMUSG00000050860_CDS
1517	ENSMUSG00000050860_CDS_2	TGGTCTCGTAGACAGCGCGC	ENSMUSG00000050860_CDS
1518	ENSMUSG00000050860_CDS_3	TGGACTACGATGCCTATCTA	ENSMUSG00000050860_CDS
1519	ENSMUSG00000050860_CDS_4	CTGCGTGCCACCTATCGCGA	ENSMUSG00000050860_CDS
1520	ENSMUSG00000050860_CDS_5	CGTCAGCAGTCCCCGCGCGT	ENSMUSG00000050860_CDS
1521	ENSMUSG00000028101_CDS_1	AGATGACCAATTAACTACGA	ENSMUSG00000028101_CDS
1522	ENSMUSG00000028101_CDS_2	AGACTCTTTACCTACCGGCA	ENSMUSG00000028101_CDS
1523	ENSMUSG00000028101_CDS_3	ATAGTCAGCCATACCAAGGG	ENSMUSG00000028101_CDS
1524	ENSMUSG00000028101_CDS_4	TACAAAAACTCAGAGCCAAG	ENSMUSG00000028101_CDS
1525	ENSMUSG00000028101_CDS_5	TGGGCGGAAACACGAGCTGC	ENSMUSG00000028101_CDS
1526	ENSMUSG00000026417_CDS_1	ATGTGATCATTAACACCCTG	ENSMUSG00000026417_CDS
1527	ENSMUSG00000026417_CDS_2	GACACTGGGAGCTACAAGTG	ENSMUSG00000026417_CDS
1528	ENSMUSG00000026417_CDS_3	GCTGATCAAACAGTGCCAGT	ENSMUSG00000026417_CDS
1529	ENSMUSG00000026417_CDS_4	AATCGTCGCTCTGTTGTGAA	ENSMUSG00000026417_CDS
1530	ENSMUSG00000026417_CDS_5	CTTCACAACAGAGCGACGAT	ENSMUSG00000026417_CDS
1531	ENSMUSG00000041237_CDS_1	TGTACGAAAAGCCAGTGATG	ENSMUSG00000041237_CDS
1532	ENSMUSG00000041237_CDS_2	GGGTTCACTCCAGACCTGTG	ENSMUSG00000041237_CDS
1533	ENSMUSG00000041237_CDS_3	GGGCGATGCAAAGACAGTGT	ENSMUSG00000041237_CDS
1534	ENSMUSG00000041237_CDS_4	CTGGTGACCGAAGTGGAACA	ENSMUSG00000041237_CDS
1535	ENSMUSG00000041237_CDS_5	GGCCGCATCTACATTGACGA	ENSMUSG00000041237_CDS
1536	ENSMUSG00000032294_CDS_1	TTTCTCTCATGGAACCCATG	ENSMUSG00000032294_CDS
1537	ENSMUSG00000032294_CDS_2	TGAAATAGCACATGCCTGTG	ENSMUSG00000032294_CDS
1538	ENSMUSG00000032294_CDS_3	GGGCAGAGTCAATGTCCAGG	ENSMUSG00000032294_CDS
1539	ENSMUSG00000032294_CDS_4	CTTCCTGACTTCATGCACGT	ENSMUSG00000032294_CDS
1540	ENSMUSG00000032294_CDS_5	TCCATAGAGCGGCACCGCTG	ENSMUSG00000032294_CDS
1541	ENSMUSG00000058908_CDS_1	CAAGGGAACATTGCGCAGTT	ENSMUSG00000058908_CDS
1542	ENSMUSG00000058908_CDS_2	GCTGCTAGCAGCCTCGATCA	ENSMUSG00000058908_CDS
1543	ENSMUSG00000058908_CDS_3	GGGGGAATCCTTTGCCACCC	ENSMUSG00000058908_CDS
1544	ENSMUSG00000058908_CDS_4	TGACTGTTGCTACAAGCGCC	ENSMUSG00000058908_CDS
1545	ENSMUSG00000058908_CDS_5	CTTACCAAAGGCCATGATCG	ENSMUSG00000058908_CDS
1546	ENSMUSG00000049969_CDS_1	CTGACAGCGCATACACACGG	ENSMUSG00000049969_CDS
1547	ENSMUSG00000049969_CDS_2	CTGCCACGGAGAAGTCAGAG	ENSMUSG00000049969_CDS
1548	ENSMUSG00000049969_CDS_3	AAGGGGAATTACGGAATGGA	ENSMUSG00000049969_CDS
1549	ENSMUSG00000049969_CDS_4	AATAAGCACTCGCCCAGGGA	ENSMUSG00000049969_CDS
1550	ENSMUSG00000049969_CDS_5	CAATGGTGCCGCCGATTGAC	ENSMUSG00000049969_CDS
1551	ENSMUSG00000004846_CDS_1	AGAGAGAGATCCTGTCCGGG	ENSMUSG00000004846_CDS
1552	ENSMUSG00000004846_CDS_2	TCAGGCATATGTGATCCGCG	ENSMUSG00000004846_CDS
1553	ENSMUSG00000004846_CDS_3	CTGGCGGACAATCTGATGGA	ENSMUSG00000004846_CDS
1554	ENSMUSG00000004846_CDS_4	AGCTCCAGCTCAACTACCTG	ENSMUSG00000004846_CDS
1555	ENSMUSG00000004846_CDS_5	GCCCAGCTACGACGTGATTC	ENSMUSG00000004846_CDS
1556	ENSMUSG00000052151_CDS_1	CATGCAATACATGCCAAAGG	ENSMUSG00000052151_CDS
1557	ENSMUSG00000052151_CDS_2	AGTTGGATCGCGAATAAAGA	ENSMUSG00000052151_CDS
1558	ENSMUSG00000052151_CDS_3	CAGCCCTGCTAATGTCACGG	ENSMUSG00000052151_CDS
1559	ENSMUSG00000052151_CDS_4	CATAGCCAGAACAGTTGACC	ENSMUSG00000052151_CDS
1560	ENSMUSG00000027860_CDS_6c	TGTCATCAGGATGACAACTG	ENSMUSG00000027860_CDS
1561	ENSMUSG00000028066_CDS_1	AGGGTGCCATGACACTACAC	ENSMUSG00000028066_CDS
1562	ENSMUSG00000028066_CDS_2	TCCTTCCTGACAGCTACGAG	ENSMUSG00000028066_CDS
1563	ENSMUSG00000028066_CDS_3	AGGGGACGCGACCATCCCCA	ENSMUSG00000028066_CDS
1564	ENSMUSG00000028066_CDS_4	TGAACCCTGAGGTGACGCAG	ENSMUSG00000028066_CDS
1565	ENSMUSG00000028066_CDS_5	TAGATCCTCTGCGTCACCTC	ENSMUSG00000028066_CDS
1566	ENSMUSG00000036398_CDS_1	ACTGTGGACAATGAGCATAT	ENSMUSG00000036398_CDS
1567	ENSMUSG00000036398_CDS_2	AGTGACGGTCTCACTTATCC	ENSMUSG00000036398_CDS
1568	ENSMUSG00000036398_CDS_3	AGAGCCTAACTATGAAACTT	ENSMUSG00000036398_CDS
1569	ENSMUSG00000036398_CDS_4	TGAGACCGTCACTGAGACAA	ENSMUSG00000036398_CDS
1570	ENSMUSG00000036398_CDS_5	TTGTAGGACGCCGTCCTTTG	ENSMUSG00000036398_CDS
1571	ENSMUSG00000007564_CDS_1	TCACGGCACTGGATACTCGG	ENSMUSG00000007564_CDS
1572	ENSMUSG00000007564_CDS_2	TTGGCGTGTTCGCTACATGG	ENSMUSG00000007564_CDS
1573	ENSMUSG00000007564_CDS_3	CTGACTTACCTGCTCGTCAG	ENSMUSG00000007564_CDS
1574	ENSMUSG00000007564_CDS_4	GCACTCACCTTCCGATCTAG	ENSMUSG00000007564_CDS
1575	ENSMUSG00000007564_CDS_5	CCCGCCAGCCGCTTTACCAG	ENSMUSG00000007564_CDS
1576	ENSMUSG00000021022_CDS_1	CTTACCCTGTAATAAAACCG	ENSMUSG00000021022_CDS
1577	ENSMUSG00000021022_CDS_2	GATACCACCTATGATTGGAG	ENSMUSG00000021022_CDS
1578	ENSMUSG00000021022_CDS_3	CAATACTCACTGATTCCCGA	ENSMUSG00000021022_CDS
1579	ENSMUSG00000021022_CDS_4	CTAGAGCTGTCTTTCTACAG	ENSMUSG00000021022_CDS
1580	ENSMUSG00000021022_CDS_5	CACCAGATACCACCTATGAT	ENSMUSG00000021022_CDS
1581	ENSMUSG00000033953_CDS_1	AGCAGAACCCTTTAGTACAG	ENSMUSG00000033953_CDS
1582	ENSMUSG00000033953_CDS_2	ATAGATATATTCGACACAGA	ENSMUSG00000033953_CDS
1583	ENSMUSG00000033953_CDS_3	CAGTGTGAGCACATTTCCAA	ENSMUSG00000033953_CDS
1584	ENSMUSG00000033953_CDS_4	GCGATAAGGAACAGAAGTTG	ENSMUSG00000033953_CDS
1585	ENSMUSG00000033953_CDS_5	TCTATTACCCGCTGTACTAA	ENSMUSG00000033953_CDS
1586	ENSMUSG00000025467_CDS_1	TTGAAAAGGACAACCAGCTG	ENSMUSG00000025467_CDS
1587	ENSMUSG00000025467_CDS_2	TAGGTCCCTGTCAAGACCAA	ENSMUSG00000025467_CDS
1588	ENSMUSG00000025467_CDS_3	GCTGCCGAGGAAAAGCGTCC	ENSMUSG00000025467_CDS
1589	ENSMUSG00000025467_CDS_4	CAGTGCAGCCACCAAACAGG	ENSMUSG00000025467_CDS
1590	ENSMUSG00000025467_CDS_5	CCTGCAGCACCTGACGATAC	ENSMUSG00000025467_CDS
1591	ENSMUSG00000016257_CDS_1	TGACCCGGTAACGAGGACAA	ENSMUSG00000016257_CDS
1592	ENSMUSG00000016257_CDS_2	AAACCCCATGAACCCGAGTG	ENSMUSG00000016257_CDS
1593	ENSMUSG00000016257_CDS_3	ATATGGTCTCAGTAGATGAG	ENSMUSG00000016257_CDS
1594	ENSMUSG00000016257_CDS_4	CACACTTACAGACTTCACAA	ENSMUSG00000016257_CDS
1595	ENSMUSG00000016257_CDS_5	ACGTCGACGCCAACCACACT	ENSMUSG00000016257_CDS
1596	ENSMUSG00000019849_CDS_1	GTGATCCAGTAAACCGACTG	ENSMUSG00000019849_CDS
1597	ENSMUSG00000019849_CDS_2	ACTGATCCGTCCCCAAGACG	ENSMUSG00000019849_CDS
1598	ENSMUSG00000019849_CDS_3	CTTGCACATATAACACGCGT	ENSMUSG00000019849_CDS
1599	ENSMUSG00000019849_CDS_4	CGGACCCTGACGAGTCCAAG	ENSMUSG00000019849_CDS
1600	ENSMUSG00000019849_CDS_5	AAATTTGTGACCCGTATTCT	ENSMUSG00000019849_CDS
1601	ENSMUSG00000003402_CDS_1	AAGACCAGGTAGAAACACTG	ENSMUSG00000003402_CDS
1602	ENSMUSG00000003402_CDS_2	CAGGGACAAGTACCGCTCTG	ENSMUSG00000003402_CDS
1603	ENSMUSG00000003402_CDS_3	GGCACAGACGAGTACAACAG	ENSMUSG00000003402_CDS
1604	ENSMUSG00000003402_CDS_4	AACTTGACGACAACATGGAT	ENSMUSG00000003402_CDS
1605	ENSMUSG00000003402_CDS_5	TCGTCGTTCACCTGATCGAA	ENSMUSG00000003402_CDS
1606	ENSMUSG00000022672_CDS_1	AGAGCCAATTCAGTGACCCG	ENSMUSG00000022672_CDS
1607	ENSMUSG00000022672_CDS_2	TGGCCCTTGTAAGTAGACGA	ENSMUSG00000022672_CDS
1608	ENSMUSG00000022672_CDS_3	CATGCAGGGTAAGTAATCGT	ENSMUSG00000022672_CDS
1609	ENSMUSG00000022672_CDS_4	ACAGAGGATGCTCAAAAATG	ENSMUSG00000022672_CDS
1610	ENSMUSG00000022672_CDS_5	CCGGAAGTCGCTTAGCATTG	ENSMUSG00000022672_CDS
1611	ENSMUSG00000020289_CDS_6c	GCTGCATAGTGGATCTTGTG	ENSMUSG00000020289_CDS
1612	ENSMUSG00000020289_CDS_7c	GCAGGACAGTAGCAATTCGG	ENSMUSG00000020289_CDS
1613	ENSMUSG00000020289_CDS_8c	TGTCTCACTCAGATAAACCA	ENSMUSG00000020289_CDS
1614	ENSMUSG00000020289_CDS_9c	AGACGTTGTTCTCACACAGT	ENSMUSG00000020289_CDS
1615	ENSMUSG00000010175_CDS_5	CGGGTTGAGAATATCATTCG	ENSMUSG00000010175_CDS
1616	ENSMUSG00000039262_CDS_1	CTCCAACAGAACTTACACCG	ENSMUSG00000039262_CDS
1617	ENSMUSG00000039262_CDS_2	ACCCACGCATCACCCCGACA	ENSMUSG00000039262_CDS
1618	ENSMUSG00000039262_CDS_3	GAGGGGCCTCCCAATTCATG	ENSMUSG00000039262_CDS
1619	ENSMUSG00000039262_CDS_4	GACAAAGTCAGGCTCCAATG	ENSMUSG00000039262_CDS
1620	ENSMUSG00000039262_CDS_5	ACCGACACAGTCTATCAGTC	ENSMUSG00000039262_CDS
1621	ENSMUSG00000036835_CDS_1	CGAGAATGATCACCCAGAAG	ENSMUSG00000036835_CDS
1622	ENSMUSG00000036835_CDS_2	CCGGAAGTACTATCTTGGTA	ENSMUSG00000036835_CDS
1623	ENSMUSG00000036835_CDS_3	CTTGGAGCGGGTATCCAATG	ENSMUSG00000036835_CDS
1624	ENSMUSG00000036835_CDS_4	ATGTTGACTAACCAAAGAAA	ENSMUSG00000036835_CDS
1625	ENSMUSG00000036835_CDS_5	AGATGTTTGGCGCTCAGCTG	ENSMUSG00000036835_CDS
1626	ENSMUSG00000068749_CDS_1	GGAAATGGTACTTACAGTTG	ENSMUSG00000068749_CDS
1627	ENSMUSG00000068749_CDS_2	AGCTAGACATACACCCTCTG	ENSMUSG00000068749_CDS
1628	ENSMUSG00000068749_CDS_3	TTGCAGGTTGTGCCATGAGT	ENSMUSG00000068749_CDS
1629	ENSMUSG00000068749_CDS_4	AACTAACTCACCATAGCACC	ENSMUSG00000068749_CDS
1630	ENSMUSG00000068749_CDS_5	CTATACCTTGATAGCCTCAA	ENSMUSG00000068749_CDS
1631	ENSMUSG00000021024_CDS_1	CAACAGATGTAAGTCCACCC	ENSMUSG00000021024_CDS
1632	ENSMUSG00000021024_CDS_2	ACAGCAGATCCCAGGTACAG	ENSMUSG00000021024_CDS
1633	ENSMUSG00000021024_CDS_3	GCATACTTACAACAACCGAG	ENSMUSG00000021024_CDS
1634	ENSMUSG00000021024_CDS_4	AAGCCACAGTAGTAACCTGC	ENSMUSG00000021024_CDS
1635	ENSMUSG00000021024_CDS_5	TTGTTTAACTCCTGCCGCCG	ENSMUSG00000021024_CDS
1636	ENSMUSG00000036057_CDS_1	TGTAAGCAGTCCCTATGCAG	ENSMUSG00000036057_CDS
1637	ENSMUSG00000036057_CDS_2	CGTGCTATGAACCTGCATGT	ENSMUSG00000036057_CDS
1638	ENSMUSG00000036057_CDS_3	GCTGTGGTAGAGGGCCAGTG	ENSMUSG00000036057_CDS
1639	ENSMUSG00000036057_CDS_4	GGGCCAACCATCATGTCAGG	ENSMUSG00000036057_CDS
1640	ENSMUSG00000036057_CDS_5	AGAATGCTATTCGCGTTGCC	ENSMUSG00000036057_CDS
1641	ENSMUSG00000026384_CDS_1	AGAATTTAATTACCTAAACG	ENSMUSG00000026384_CDS
1642	ENSMUSG00000026384_CDS_2	TGGTCCCCTTCATTCAAGCG	ENSMUSG00000026384_CDS
1643	ENSMUSG00000026384_CDS_3	ATTCACACAAGAGGCAACCC	ENSMUSG00000026384_CDS
1644	ENSMUSG00000026384_CDS_4	TAAACTTACTGGGTTATCTG	ENSMUSG00000026384_CDS
1645	ENSMUSG00000026384_CDS_5	TTGACTGAGCGAGACTATTT	ENSMUSG00000026384_CDS
1646	ENSMUSG00000019889_CDS_1	TACCAGAACGCCCTAAGTGG	ENSMUSG00000019889_CDS
1647	ENSMUSG00000019889_CDS_2	TGCGTAACTCAGTCAGAACG	ENSMUSG00000019889_CDS
1648	ENSMUSG00000019889_CDS_3	ACCTACCGCAAGGATAACTC	ENSMUSG00000019889_CDS
1649	ENSMUSG00000019889_CDS_4	AGAAGCGCAAAGATGCAATG	ENSMUSG00000019889_CDS
1650	ENSMUSG00000019889_CDS_5	GACCTCTTGCTAATCCAATT	ENSMUSG00000019889_CDS
1651	ENSMUSG00000009291_CDS_1	CGTGTATGGACTACCCAGTG	ENSMUSG00000009291_CDS
1652	ENSMUSG00000009291_CDS_2	AAATTGAGTTCCGCTCGCTG	ENSMUSG00000009291_CDS
1653	ENSMUSG00000009291_CDS_3	CCGAGGAGCATCACCCAGTG	ENSMUSG00000009291_CDS
1654	ENSMUSG00000009291_CDS_4	GCGCAGGAACCTCCGAGAGT	ENSMUSG00000009291_CDS
1655	ENSMUSG00000009291_CDS_5	GTAAATTGAGTTCCGCTCGC	ENSMUSG00000009291_CDS
1656	ENSMUSG00000022571_CDS_1	ACCGGTGTGGATATCTACGT	ENSMUSG00000022571_CDS
1657	ENSMUSG00000022571_CDS_2	GACTACTCACTCCAACCATG	ENSMUSG00000022571_CDS
1658	ENSMUSG00000022571_CDS_3	TGAGCACATCATCGTATCTG	ENSMUSG00000022571_CDS
1659	ENSMUSG00000022571_CDS_4	CGCAATACTCGTGTGTTCGG	ENSMUSG00000022571_CDS
1660	ENSMUSG00000022571_CDS_5	ACTCGCAATACTCGTGTGTT	ENSMUSG00000022571_CDS
1661	ENSMUSG00000019173_CDS_1	CGCTAGTGCAATGACGATGT	ENSMUSG00000019173_CDS
1662	ENSMUSG00000019173_CDS_2	TGGGCCCCCCGATAGTACAT	ENSMUSG00000019173_CDS
1663	ENSMUSG00000019173_CDS_3	CAACATCGTCATTGCACTAG	ENSMUSG00000019173_CDS
1664	ENSMUSG00000019173_CDS_4	GGGGCTCCGGGCCGAACCAG	ENSMUSG00000019173_CDS
1665	ENSMUSG00000019173_CDS_5	TGTCTGCTTAGACGATACAA	ENSMUSG00000019173_CDS
1666	ENSMUSG00000026721_CDS_1	GGTGTACATGACCGTTGCAG	ENSMUSG00000026721_CDS
1667	ENSMUSG00000026721_CDS_2	AGTGATAATGAACTCTCGAG	ENSMUSG00000026721_CDS
1668	ENSMUSG00000026721_CDS_3	ACAAAGAATTAGCTATTGAG	ENSMUSG00000026721_CDS
1669	ENSMUSG00000026721_CDS_4	CATACAGAGTAACAGCAAAG	ENSMUSG00000026721_CDS
1670	ENSMUSG00000026721_CDS_5	AAAGCCTCCACTTCACTGCG	ENSMUSG00000026721_CDS
1671	ENSMUSG00000027593_CDS_1	ACCAAAGGGACTGTAACACG	ENSMUSG00000027593_CDS
1672	ENSMUSG00000027593_CDS_2	CCCAAGCCTAATAGACCCAA	ENSMUSG00000027593_CDS
1673	ENSMUSG00000027593_CDS_3	CTGTTCCAAGCGACCCAACA	ENSMUSG00000027593_CDS
1674	ENSMUSG00000027593_CDS_4	GCACAGAGCAACCAGCCACT	ENSMUSG00000027593_CDS
1675	ENSMUSG00000027593_CDS_5	GTCCAACATCGATGCCCTGT	ENSMUSG00000027593_CDS
1676	ENSMUSG00000029430_CDS_1	CTGTTGGTATGGAAGACGAG	ENSMUSG00000029430_CDS
1677	ENSMUSG00000029430_CDS_2	TTCAACGTGTGGGACACGGC	ENSMUSG00000029430_CDS
1678	ENSMUSG00000029430_CDS_3	TTGAATCTAGCTCGTCCTGG	ENSMUSG00000029430_CDS
1679	ENSMUSG00000029430_CDS_4	CGCGATGGCTACTACATCCA	ENSMUSG00000029430_CDS
1680	ENSMUSG00000029430_CDS_5	CCCCGCAGCCACCCTGGGCG	ENSMUSG00000029430_CDS
1681	ENSMUSG00000025795_CDS_1	CAGCAGTACAAACACCGTGG	ENSMUSG00000025795_CDS
1682	ENSMUSG00000025795_CDS_2	CCCGAACGGGACTTGCCCGG	ENSMUSG00000025795_CDS
1683	ENSMUSG00000025795_CDS_3	TTATAAAGCGCAAACTTGGT	ENSMUSG00000025795_CDS
1684	ENSMUSG00000025795_CDS_4	AATTCCAATGGGATCTACAC	ENSMUSG00000025795_CDS
1685	ENSMUSG00000025795_CDS_5	CGCTTTATAAGCGTTGTCAC	ENSMUSG00000025795_CDS
1686	ENSMUSG00000041238_CDS_1	TCCTGCACCAGTTAACTCTG	ENSMUSG00000041238_CDS
1687	ENSMUSG00000041238_CDS_2	AGGCCGTAAAGCCTTGAGTG	ENSMUSG00000041238_CDS
1688	ENSMUSG00000041238_CDS_3	TAGCTGCAAACCGATCTGAC	ENSMUSG00000041238_CDS
1689	ENSMUSG00000041238_CDS_4	CAGCAACAGTAGTATTCATG	ENSMUSG00000041238_CDS
1690	ENSMUSG00000041238_CDS_5	AGACCAGCAGAAAGTCCTTC	ENSMUSG00000041238_CDS
1691	ENSMUSG00000032454_CDS_1	CCAGAAGTACCTTGACATGT	ENSMUSG00000032454_CDS
1692	ENSMUSG00000032454_CDS_2	CCTGGATTTCACCGTCGGGG	ENSMUSG00000032454_CDS
1693	ENSMUSG00000032454_CDS_3	ACGCACTGCGATCTTGCGGG	ENSMUSG00000032454_CDS
1694	ENSMUSG00000032454_CDS_4	GAAGGACCAAAATGGAACCT	ENSMUSG00000032454_CDS
1695	ENSMUSG00000032454_CDS_5	CACGTTCCGCAACTACGACC	ENSMUSG00000032454_CDS
1696	ENSMUSG00000059654_CDS_1	TGGACTCCATGATCCCAAAA	ENSMUSG00000059654_CDS
1697	ENSMUSG00000059654_CDS_2	CCTGACTGAGAACTGACACC	ENSMUSG00000059654_CDS
1698	ENSMUSG00000059654_CDS_3	GCCACTCTCCTTAATCAGAG	ENSMUSG00000059654_CDS
1699	ENSMUSG00000059654_CDS_4	CACTGAAGACCGTTTAACTT	ENSMUSG00000059654_CDS
1700	ENSMUSG00000059654_CDS_5	TCTCCTAACAGTTCCAATCG	ENSMUSG00000059654_CDS
1701	ENSMUSG00000027876_CDS_1	ACTTACCGCTCAGGACTTCG	ENSMUSG00000027876_CDS
1702	ENSMUSG00000027876_CDS_2	CCGGAAGTACCCATAGCAGT	ENSMUSG00000027876_CDS
1703	ENSMUSG00000027876_CDS_3	TGGCCTGCATGACCCACAAA	ENSMUSG00000027876_CDS
1704	ENSMUSG00000027876_CDS_4	ATATGGAAATGGATCCCATC	ENSMUSG00000027876_CDS
1705	ENSMUSG00000027876_CDS_5	TGGGATTCCAGCGTCTGTAC	ENSMUSG00000027876_CDS
1706	ENSMUSG00000037674_CDS_1	GTGATAATATTACCGGAATG	ENSMUSG00000037674_CDS
1707	ENSMUSG00000037674_CDS_2	GCAGCTTTAATCGTAACGAA	ENSMUSG00000037674_CDS
1708	ENSMUSG00000037674_CDS_3	GCACGCCGTTTAGGCACTAG	ENSMUSG00000037674_CDS
1709	ENSMUSG00000037674_CDS_4	CAGTGCTACTGGAACAACAG	ENSMUSG00000037674_CDS
1710	ENSMUSG00000037674_CDS_5	CTGTGCCCGACTAGATGACA	ENSMUSG00000037674_CDS
1711	ENSMUSG00000022018_CDS_1	CGTGCTGTGCGAGTTCGACG	ENSMUSG00000022018_CDS
1712	ENSMUSG00000022018_CDS_2	GCTCTAGGTGCTCCTCATAG	ENSMUSG00000022018_CDS
1713	ENSMUSG00000022018_CDS_3	AGCGCAGAGCAGTCCCGCGG	ENSMUSG00000022018_CDS
1714	ENSMUSG00000022018_CDS_4	AGCACCTAGAGCGCATGAAG	ENSMUSG00000022018_CDS
1715	ENSMUSG00000022018_CDS_5	GTCGAACTCGCACAGCACGT	ENSMUSG00000022018_CDS
1716	ENSMUSG00000022724_CDS_1	CCTGGCACACGAGTACAGTG	ENSMUSG00000022724_CDS
1717	ENSMUSG00000022724_CDS_2	ACCTCAACATCATCATAATG	ENSMUSG00000022724_CDS
1718	ENSMUSG00000022724_CDS_3	GATTTGTTGTACTTTCCCAG	ENSMUSG00000022724_CDS
1719	ENSMUSG00000022724_CDS_4	CTCACCAGGAGCATCCGCCG	ENSMUSG00000022724_CDS
1720	ENSMUSG00000022724_CDS_5	GTCAAATACGAACCCCGAAA	ENSMUSG00000022724_CDS
1721	ENSMUSG00000026469_CDS_6c	CCCTTGATAAGAATCTATCG	ENSMUSG00000026469_CDS
1722	ENSMUSG00000026469_CDS_7c	ACTGCTCCCTTCCATAAGGT	ENSMUSG00000026469_CDS
1723	ENSMUSG00000026469_CDS_8c	TTGGCGAGTGATTCATGTAG	ENSMUSG00000026469_CDS
1724	ENSMUSG00000026469_CDS_9c	GAGCGAAGAAGCATGCCAGA	ENSMUSG00000026469_CDS
1725	ENSMUSG00000024410_CDS_5	ATATTTGACATCAGGCTACG	ENSMUSG00000024410_CDS
1726	ENSMUSG00000021876_CDS_1	ATTCGATCCTGGCCATAGGA	ENSMUSG00000021876_CDS
1727	ENSMUSG00000021876_CDS_2	ACGGTTCCTTCGACAGCATG	ENSMUSG00000021876_CDS
1728	ENSMUSG00000021876_CDS_3	GAAGACATCTGGAACATTCG	ENSMUSG00000021876_CDS
1729	ENSMUSG00000021876_CDS_4	GCAACGTGATGATGCAGAGA	ENSMUSG00000021876_CDS
1730	ENSMUSG00000021876_CDS_5	AGGTGTTGAAGCGTTTGCAC	ENSMUSG00000021876_CDS
1731	ENSMUSG00000029130_CDS_1	GAGGGTACATCGTTAGAAAG	ENSMUSG00000029130_CDS
1732	ENSMUSG00000029130_CDS_2	AGCTTACCTAAAGTTAATGG	ENSMUSG00000029130_CDS
1733	ENSMUSG00000029130_CDS_3	GCAGAGATCCCTTCTACAAG	ENSMUSG00000029130_CDS
1734	ENSMUSG00000029130_CDS_4	AACAAGAGTGATACATGATG	ENSMUSG00000029130_CDS
1735	ENSMUSG00000029130_CDS_5	TAGGATCGTTCATCTAACAA	ENSMUSG00000029130_CDS
1736	ENSMUSG00000041926_CDS_1	TGATAACGTCGGCTAACGAG	ENSMUSG00000041926_CDS
1737	ENSMUSG00000041926_CDS_2	AGCAGTAACCTTTCTCGTAG	ENSMUSG00000041926_CDS
1738	ENSMUSG00000041926_CDS_3	TGTGATGAGTGCAGACACCT	ENSMUSG00000041926_CDS
1739	ENSMUSG00000041926_CDS_4	TGGCACCTTACCAAACAGGA	ENSMUSG00000041926_CDS
1740	ENSMUSG00000041926_CDS_5	GCTCACCTACCGCGTCGGGG	ENSMUSG00000041926_CDS
1741	ENSMUSG00000012483_CDS_1	ACGGGCCGGTCGATATACTG	ENSMUSG00000012483_CDS
1742	ENSMUSG00000012483_CDS_2	GTTCAATGTTTAGCTTGACG	ENSMUSG00000012483_CDS
1743	ENSMUSG00000012483_CDS_3	ACCGGCCCGTGTGCTTCGTG	ENSMUSG00000012483_CDS
1744	ENSMUSG00000012483_CDS_4	TGGCGTTGACGCGCGCTTTG	ENSMUSG00000012483_CDS
1745	ENSMUSG00000012483_CDS_5	TAGCTTGACGAGGAAATCTC	ENSMUSG00000012483_CDS
1746	ENSMUSG00000038510_CDS_1	GCCGGACGTTCGATACTGTG	ENSMUSG00000038510_CDS
1747	ENSMUSG00000038510_CDS_2	ATTCAATCATATCCAGCACA	ENSMUSG00000038510_CDS
1748	ENSMUSG00000038510_CDS_3	AATGCCATGCTGATTAAAGG	ENSMUSG00000038510_CDS
1749	ENSMUSG00000038510_CDS_4	ATAGACTAGTAAGTGCCCCG	ENSMUSG00000038510_CDS
1750	ENSMUSG00000038510_CDS_5	TATGCACTGAAGAAACCATA	ENSMUSG00000038510_CDS
1751	ENSMUSG00000062328_CDS_1	TTACCTTAAAGTGAACACGA	ENSMUSG00000062328_CDS
1752	ENSMUSG00000062328_CDS_2	GAGAATCTACGTCTAAACCC	ENSMUSG00000062328_CDS
1753	ENSMUSG00000062328_CDS_3	TGGAGTTGGTAGGTGCGCCC	ENSMUSG00000062328_CDS
1754	ENSMUSG00000062328_CDS_4	AGCAATGTGTGCCATTCCGG	ENSMUSG00000062328_CDS
1755	ENSMUSG00000062328_CDS_5	AAACCTTCGTGTTCACTTTA	ENSMUSG00000062328_CDS
1756	ENSMUSG00000039221_CDS_1	GTCCAAATGAAACCTCCAGG	ENSMUSG00000039221_CDS
1757	ENSMUSG00000039221_CDS_2	AAAATAGGAACAGTTTCTAC	ENSMUSG00000039221_CDS
1758	ENSMUSG00000039221_CDS_3	CATCTTCTACTGGATGAGTA	ENSMUSG00000039221_CDS
1759	ENSMUSG00000039221_CDS_4	AATGGAAAAACTGGAAATCT	ENSMUSG00000039221_CDS
1760	ENSMUSG00000039221_CDS_5	GAAAATAGGAACAGTTTCTA	ENSMUSG00000039221_CDS
1761	ENSMUSG00000058546_CDS_1	TCCGGCGGCCCAAGACCCTG	ENSMUSG00000058546_CDS
1762	ENSMUSG00000058546_CDS_2	CATCAAATTCCCACTGACCA	ENSMUSG00000058546_CDS
1763	ENSMUSG00000058546_CDS_3	CCTACTGACTTGTTTCTCCT	ENSMUSG00000058546_CDS
1764	ENSMUSG00000058546_CDS_4	GCTAAGAAGGCGGTGCTGAA	ENSMUSG00000058546_CDS
1765	ENSMUSG00000058546_CDS_5	TGCCCTAGATGTTGCCAACA	ENSMUSG00000058546_CDS
1766	ENSMUSG00000060938_CDS_1	GTTGTTCGCGGACACTACAA	ENSMUSG00000060938_CDS
1767	ENSMUSG00000060938_CDS_2	ATGCGCCCTCTCACATTCGG	ENSMUSG00000060938_CDS
1768	ENSMUSG00000060938_CDS_3	AACTTCGTCATCCTTCCGAA	ENSMUSG00000060938_CDS
1769	ENSMUSG00000060938_CDS_4	CGAACGAGTCCAGCGAGAGA	ENSMUSG00000060938_CDS
1770	ENSMUSG00000060938_CDS_5	TTGTGCAGGTCGTTATCACC	ENSMUSG00000060938_CDS
1771	ENSMUSG00000048758_CDS_1	GAACTTACACTGGTTGTGTG	ENSMUSG00000048758_CDS
1772	ENSMUSG00000048758_CDS_2	CAGGAACTTGGGGTCAACCT	ENSMUSG00000048758_CDS
1773	ENSMUSG00000048758_CDS_3	GAATCCGCTTCCCAAGCTTG	ENSMUSG00000048758_CDS
1774	ENSMUSG00000048758_CDS_4	CAAAAGGCCCCAAACTCAAG	ENSMUSG00000048758_CDS
1775	ENSMUSG00000048758_CDS_5	GCCCGCAAATGGCACAGAAA	ENSMUSG00000048758_CDS
1776	ENSMUSG00000073702_CDS_1	GGGCCGTTCTGCCATCAACG	ENSMUSG00000073702_CDS
1777	ENSMUSG00000073702_CDS_2	CGCCCGGTACTCACACTCCA	ENSMUSG00000073702_CDS
1778	ENSMUSG00000073702_CDS_3	ACTTCAGTACCTTATTCCCT	ENSMUSG00000073702_CDS
1779	ENSMUSG00000073702_CDS_4	GCTTCAAGAAGCGTGCTCCT	ENSMUSG00000073702_CDS
1780	ENSMUSG00000073702_CDS_5	TCTCCTTCCAGATCTACAGA	ENSMUSG00000073702_CDS
1781	ENSMUSG00000062006_CDS_1	TTCTACAGGTTCGTGCTGTG	ENSMUSG00000062006_CDS
1782	ENSMUSG00000062006_CDS_2	AAAGCACCTAAATCTGCATG	ENSMUSG00000062006_CDS
1783	ENSMUSG00000062006_CDS_3	AGCGTTTGACATACCGCCGT	ENSMUSG00000062006_CDS
1784	ENSMUSG00000062006_CDS_4	CTTCCTAGGTCTCGAACCCC	ENSMUSG00000062006_CDS
1785	ENSMUSG00000062006_CDS_5	TCACCTGTCACGGACACACT	ENSMUSG00000062006_CDS
1786	ENSMUSG00000032399_CDS_1	GCAAAATGAGAAACCGACGG	ENSMUSG00000032399_CDS
1787	ENSMUSG00000032399_CDS_2	AGAAAACAGATGTGTCGTGG	ENSMUSG00000032399_CDS
1788	ENSMUSG00000032399_CDS_3	GCTGTATGGCACTTGGCGGA	ENSMUSG00000032399_CDS
1789	ENSMUSG00000032399_CDS_4	GTTAGGTCATCGTATTGAGG	ENSMUSG00000032399_CDS
1790	ENSMUSG00000032399_CDS_5	TTTGTTAGGTCATCGTATTG	ENSMUSG00000032399_CDS
1791	ENSMUSG00000029614_CDS_1	ATCCTCACTGGGCGCCACAG	ENSMUSG00000029614_CDS
1792	ENSMUSG00000029614_CDS_2	TTCCGAGGAACATCTTCGGT	ENSMUSG00000029614_CDS
1793	ENSMUSG00000029614_CDS_3	ACAGGGTTTCGGCTGCAATG	ENSMUSG00000029614_CDS
1794	ENSMUSG00000029614_CDS_4	GTTGGTGGGGACAAGAACGG	ENSMUSG00000029614_CDS
1795	ENSMUSG00000029614_CDS_5	CACTCCTCACCTTGCCCCTG	ENSMUSG00000029614_CDS
1796	ENSMUSG00000043716_CDS_1	GAAGGCAAAGCACTATCACA	ENSMUSG00000043716_CDS
1797	ENSMUSG00000043716_CDS_2	CCTTTGTCATCAGAATTCGA	ENSMUSG00000043716_CDS
1798	ENSMUSG00000043716_CDS_3	TGGAGCCATACATTGCATGG	ENSMUSG00000043716_CDS
1799	ENSMUSG00000043716_CDS_4	TTAAGAAAAAGGTTCCTGCT	ENSMUSG00000043716_CDS
1800	ENSMUSG00000043716_CDS_5	ACTCACCCCCATGCAATGTA	ENSMUSG00000043716_CDS
1801	ENSMUSG00000062647_CDS_1	GGAAGCACTGACCTGCTCGG	ENSMUSG00000062647_CDS
1802	ENSMUSG00000062647_CDS_2	ACCTCACACCTACCTCAATG	ENSMUSG00000062647_CDS
1803	ENSMUSG00000062647_CDS_3	CGCTGCAGTCTGATGTAGCG	ENSMUSG00000062647_CDS
1804	ENSMUSG00000062647_CDS_4	TGAACTGGTTAATGGCAGGA	ENSMUSG00000062647_CDS
1805	ENSMUSG00000062647_CDS_5	CCATGACGTAGACCCCATTG	ENSMUSG00000062647_CDS
1806	ENSMUSG00000063888_CDS_1	CCTTTCCATGCGTATAACGA	ENSMUSG00000063888_CDS
1807	ENSMUSG00000063888_CDS_2	GAGTGTAAGAATGCTGCGCA	ENSMUSG00000063888_CDS
1808	ENSMUSG00000063888_CDS_3	CTGGCGACAGCAACGTGACA	ENSMUSG00000063888_CDS
1809	ENSMUSG00000063888_CDS_4	AAATCTTCTGAAAAAGAGGA	ENSMUSG00000063888_CDS
1810	ENSMUSG00000063888_CDS_5	ACTCACCCCCAGGTCACATA	ENSMUSG00000063888_CDS
1811	ENSMUSG00000067274_CDS_1	GCATATCCCGAATCTCAGTG	ENSMUSG00000067274_CDS
1812	ENSMUSG00000067274_CDS_2	ATGATGCGCAAGGCTATCAG	ENSMUSG00000067274_CDS
1813	ENSMUSG00000067274_CDS_3	ATCAGCTGCACATCACTCTG	ENSMUSG00000067274_CDS
1814	ENSMUSG00000067274_CDS_4	CAGATCCGCATGTCGCTCCG	ENSMUSG00000067274_CDS
1815	ENSMUSG00000067274_CDS_5	CATACAGGGTGTCCGCAACG	ENSMUSG00000067274_CDS
1816	ENSMUSG00000036781_CDS_1	TTTCAGCCATGCACAGACTG	ENSMUSG00000036781_CDS
1817	ENSMUSG00000036781_CDS_2	AAAACATAAGAAGAAACGGC	ENSMUSG00000036781_CDS
1818	ENSMUSG00000036781_CDS_3	GTTACACCCTTCCTTGGAGG	ENSMUSG00000036781_CDS
1819	ENSMUSG00000036781_CDS_4	TTCATGGATGTGAAATGTCC	ENSMUSG00000036781_CDS
1820	ENSMUSG00000036781_CDS_5	AGCCATACCTTCTGTGAGCC	ENSMUSG00000036781_CDS
1821	ENSMUSG00000050621_CDS_1	ACGTCCATAAAGTAGGAATT	ENSMUSG00000050621_CDS
1822	ENSMUSG00000050621_CDS_2	AGGAATTGGGGCTCTGCACC	ENSMUSG00000050621_CDS
1823	ENSMUSG00000050621_CDS_3	TGAAGGAGATCCTTTGCGAG	ENSMUSG00000050621_CDS
1824	ENSMUSG00000050621_CDS_4	CAGAAGGATGCTCCTTCAGG	ENSMUSG00000050621_CDS
1825	ENSMUSG00000050621_CDS_5	CGAGAACATGCCTCTCGCAA	ENSMUSG00000050621_CDS
1826	ENSMUSG00000031320_CDS_1	ACTCACCCATAAACCCAGCA	ENSMUSG00000031320_CDS
1827	ENSMUSG00000031320_CDS_2	CGTCTGATCTATGACACCAA	ENSMUSG00000031320_CDS
1828	ENSMUSG00000031320_CDS_3	TGAGGACCAGTGGATGGACG	ENSMUSG00000031320_CDS
1829	ENSMUSG00000031320_CDS_4	ACACCGGAGGAGGCCAAGGT	ENSMUSG00000031320_CDS
1830	ENSMUSG00000031320_CDS_5	CAGGCTCCTCGTCCATCCAC	ENSMUSG00000031320_CDS
1831	ENSMUSG00000028646_CDS_1	CTTCCAGGACGACTACATGG	ENSMUSG00000028646_CDS
1832	ENSMUSG00000028646_CDS_2	TTTCTGTACCACCTTACTGA	ENSMUSG00000028646_CDS
1833	ENSMUSG00000028646_CDS_3	AGCCGAGGATCCTGCTTATG	ENSMUSG00000028646_CDS
1834	ENSMUSG00000028646_CDS_4	CACAGAGGGACATTCATCAA	ENSMUSG00000028646_CDS
1835	ENSMUSG00000028646_CDS_5	GATATATGTCATTGATGCAC	ENSMUSG00000028646_CDS
1836	ENSMUSG00000040808_CDS_1	GGTGTGCACTCACCTTCAGG	ENSMUSG00000040808_CDS
1837	ENSMUSG00000040808_CDS_2	TCCGGACCAGCTCTCCAAGG	ENSMUSG00000040808_CDS
1838	ENSMUSG00000040808_CDS_3	TGCAGCCAAGGAAGGCGATC	ENSMUSG00000040808_CDS
1839	ENSMUSG00000040808_CDS_4	AAAGCAGGCTTCAAGTACTC	ENSMUSG00000040808_CDS
1840	ENSMUSG00000040808_CDS_5	CTGGTCCGGATCGCCTTCCT	ENSMUSG00000040808_CDS
1841	ENSMUSG00000025240_CDS_1	TTGGTCTTGTAACAGCAGAG	ENSMUSG00000025240_CDS
1842	ENSMUSG00000025240_CDS_2	TTTCTACAAAGTTAGCTGCG	ENSMUSG00000025240_CDS
1843	ENSMUSG00000025240_CDS_3	TGAGCAAACATTCGCAAACA	ENSMUSG00000025240_CDS
1844	ENSMUSG00000025240_CDS_4	AGGATACAGCCATGCAACAC	ENSMUSG00000025240_CDS
1845	ENSMUSG00000025240_CDS_5	GCTAAACCATGTCTTGAGTA	ENSMUSG00000025240_CDS
1846	ENSMUSG00000020088_CDS_1	CAAGATAAGAATTGGCACGT	ENSMUSG00000020088_CDS
1847	ENSMUSG00000020088_CDS_2	ATGCCCACCGAGATCAAAAG	ENSMUSG00000020088_CDS
1848	ENSMUSG00000020088_CDS_3	ATGCTGAAAGATGACAGACT	ENSMUSG00000020088_CDS
1849	ENSMUSG00000020088_CDS_4	AAACTATGCCATTAATCGCT	ENSMUSG00000020088_CDS
1850	ENSMUSG00000020088_CDS_5	AAAACTATGCCATTAATCGC	ENSMUSG00000020088_CDS
1851	ENSMUSG00000078427_CDS_1	CAGGCCTATCTTGAAGACCA	ENSMUSG00000078427_CDS
1852	ENSMUSG00000078427_CDS_2	TCACTTAGAGAATGCAGAAG	ENSMUSG00000078427_CDS
1853	ENSMUSG00000078427_CDS_3	GGTGGAGCTCCACAAGCTGA	ENSMUSG00000078427_CDS
1854	ENSMUSG00000078427_CDS_4	AATCTGTCTTCTTAGGGCAT	ENSMUSG00000078427_CDS
1855	ENSMUSG00000078427_CDS_5	TCTTAGGGCATCGGAAAAGA	ENSMUSG00000078427_CDS
1856	ENSMUSG00000037071_CDS_1	ATGATAAGGAAGATCCGCAG	ENSMUSG00000037071_CDS
1857	ENSMUSG00000037071_CDS_2	AGGGGCGCTGCTCACCGAAG	ENSMUSG00000037071_CDS
1858	ENSMUSG00000037071_CDS_3	TCTCGTTCATTTCCGGAGGG	ENSMUSG00000037071_CDS
1859	ENSMUSG00000037071_CDS_4	GGATGAAGCACATCAGCAGG	ENSMUSG00000037071_CDS
1860	ENSMUSG00000037071_CDS_5	CACCTTCTTGCGATACACTC	ENSMUSG00000037071_CDS
1861	ENSMUSG00000002565_CDS_1	CAGATGGACGACTATTTGGG	ENSMUSG00000002565_CDS
1862	ENSMUSG00000002565_CDS_2	ACCGCCATAGAACTCGCCAT	ENSMUSG00000002565_CDS
1863	ENSMUSG00000002565_CDS_3	TGAACCATCAGAGCTCATGA	ENSMUSG00000002565_CDS
1864	ENSMUSG00000002565_CDS_4	AGGTAAAAATGCTAACCCAC	ENSMUSG00000002565_CDS
1865	ENSMUSG00000002565_CDS_5	CACCCAAATAGTCGTCCATC	ENSMUSG00000002565_CDS
1866	ENSMUSG00000025724_CDS_1	TGAAGATCCTATACGCGTGG	ENSMUSG00000025724_CDS
1867	ENSMUSG00000025724_CDS_2	AAGTGAGAGTCCAATTGTAG	ENSMUSG00000025724_CDS
1868	ENSMUSG00000025724_CDS_3	ATGGAGCCTGCGTTTCACAG	ENSMUSG00000025724_CDS
1869	ENSMUSG00000025724_CDS_4	ACTTTCTAGACGATGTGCGG	ENSMUSG00000025724_CDS
1870	ENSMUSG00000025724_CDS_5	ACGATCTCCCCCACGCGTAT	ENSMUSG00000025724_CDS
1871	ENSMUSG00000035325_CDS_1	TGGTAATCGATCATCCTCAG	ENSMUSG00000035325_CDS
1872	ENSMUSG00000035325_CDS_2	TATTGACGGTCTAATTACCC	ENSMUSG00000035325_CDS
1873	ENSMUSG00000035325_CDS_3	CGTCTGGTTTAGCGTAAGTG	ENSMUSG00000035325_CDS
1874	ENSMUSG00000035325_CDS_4	GTGTCTATTCCATCATGGGA	ENSMUSG00000035325_CDS
1875	ENSMUSG00000035325_CDS_5	GGTCCAGCTCGAATATCTCG	ENSMUSG00000035325_CDS
1876	ENSMUSG00000030082_CDS_1	AACGCGCCGACTTGATTGGA	ENSMUSG00000030082_CDS
1877	ENSMUSG00000030082_CDS_2	CCCATAGGGATGGAATTCGA	ENSMUSG00000030082_CDS
1878	ENSMUSG00000030082_CDS_3	GAGCTGCATGATAAGACCGG	ENSMUSG00000030082_CDS
1879	ENSMUSG00000030082_CDS_4	TGTGATGACGGGCATGTACG	ENSMUSG00000030082_CDS
1880	ENSMUSG00000030082_CDS_5	ACTCAGCTGACCCGTTCTAC	ENSMUSG00000030082_CDS
1881	ENSMUSG00000021403_CDS_6c	AGCTGGCAACTCATCCACAA	ENSMUSG00000021403_CDS
1882	ENSMUSG00000021403_CDS_7c	GACCGCAGTCCAGATATCTC	ENSMUSG00000021403_CDS
1883	ENSMUSG00000021403_CDS_8c	ACTCAGTTAATTTCCAGACC	ENSMUSG00000021403_CDS
1884	ENSMUSG00000021403_CDS_9c	GTAAAATGGCATTTCCCTGG	ENSMUSG00000021403_CDS
1885	ENSMUSG00000021404_CDS_6c	CACCGAAATCCAGATATCTG	ENSMUSG00000021404_CDS
1886	ENSMUSG00000020097_CDS_1	ATATAAAATCCCACTCCATG	ENSMUSG00000020097_CDS
1887	ENSMUSG00000020097_CDS_2	AGGCTTATGGAGAATTCACG	ENSMUSG00000020097_CDS
1888	ENSMUSG00000020097_CDS_3	ATTGCACCAAATATGAGCCC	ENSMUSG00000020097_CDS
1889	ENSMUSG00000020097_CDS_4	GGGAACGGAAAGCATCCTGA	ENSMUSG00000020097_CDS
1890	ENSMUSG00000020097_CDS_5	GATGCCATTTATTGGACGTA	ENSMUSG00000020097_CDS
1891	ENSMUSG00000000489_CDS_6c	CCTCGGCGCTGACCAGACGC	ENSMUSG00000000489_CDS
1892	ENSMUSG00000000489_CDS_7c	CGAGTGCAAGACGCGCACAG	ENSMUSG00000000489_CDS
1893	ENSMUSG00000000489_CDS_8c	TGGAAAGCTCATCTCGAGGG	ENSMUSG00000000489_CDS
1894	ENSMUSG00000000489_CDS_9c	AGGCCCGGCATTGCACATTG	ENSMUSG00000000489_CDS
1895	ENSMUSG00000027790_CDS_5	TCAGTCACGAATGACAACAG	ENSMUSG00000027790_CDS
1896	ENSMUSG00000022404_CDS_1	GAAGTCTAGCAGTATCCAAG	ENSMUSG00000022404_CDS
1897	ENSMUSG00000022404_CDS_2	GCCTGGCACCATACCGAGGA	ENSMUSG00000022404_CDS
1898	ENSMUSG00000022404_CDS_3	ACTACAAAGGCATTATCGGT	ENSMUSG00000022404_CDS
1899	ENSMUSG00000022404_CDS_4	TTAATAGCCTCAAAGCAGTG	ENSMUSG00000022404_CDS
1900	ENSMUSG00000022404_CDS_5	AACGACGCATGCAGTGCTCC	ENSMUSG00000022404_CDS
1901	ENSMUSG00000032602_CDS_1	ATAGGGGTGACTCCAATGAT	ENSMUSG00000032602_CDS
1902	ENSMUSG00000032602_CDS_2	TCCAAGGTCCCAGAGTACAT	ENSMUSG00000032602_CDS
1903	ENSMUSG00000032602_CDS_3	TCAGGGGAGAACAAGTACAG	ENSMUSG00000032602_CDS
1904	ENSMUSG00000032602_CDS_4	TCCCAGCTGTAAACAGCTGT	ENSMUSG00000032602_CDS
1905	ENSMUSG00000032602_CDS_5	ACGGATCAAATGCTTACTGC	ENSMUSG00000032602_CDS
1906	ENSMUSG00000016319_CDS_1	CAAGGGCATCATAGACTGCG	ENSMUSG00000016319_CDS
1907	ENSMUSG00000016319_CDS_2	CGCAGCCATCTCCAAGACAG	ENSMUSG00000016319_CDS
1908	ENSMUSG00000016319_CDS_3	TTAAGATCTACAAATCTGAT	ENSMUSG00000016319_CDS
1909	ENSMUSG00000016319_CDS_4	GCACAAGGATGTAGCCCCAG	ENSMUSG00000016319_CDS
1910	ENSMUSG00000016319_CDS_5	GCAGCTGATATCATGTACAC	ENSMUSG00000016319_CDS
1911	ENSMUSG00000059316_CDS_1	CAAACGGATAGGGTACACAA	ENSMUSG00000059316_CDS
1912	ENSMUSG00000059316_CDS_2	TCTACACATCGGGCACCACG	ENSMUSG00000059316_CDS
1913	ENSMUSG00000059316_CDS_3	TGACTTCAGGAAACATCGTG	ENSMUSG00000059316_CDS
1914	ENSMUSG00000059316_CDS_4	ACAGACCCACAAACTCATTG	ENSMUSG00000059316_CDS
1915	ENSMUSG00000059316_CDS_5	CAAGGTGCGACGGTACCTTC	ENSMUSG00000059316_CDS
1916	ENSMUSG00000027690_CDS_1	AGAGGGCTCCAGTCAATGAG	ENSMUSG00000027690_CDS
1917	ENSMUSG00000027690_CDS_2	TTACCGACAGCCCATCCTCG	ENSMUSG00000027690_CDS
1918	ENSMUSG00000027690_CDS_3	GGACTGGTTCCAATGTACAT	ENSMUSG00000027690_CDS
1919	ENSMUSG00000027690_CDS_4	TGTGATCAATGCACCTCAAG	ENSMUSG00000027690_CDS
1920	ENSMUSG00000027690_CDS_5	CACCGATGTCATAGCCGAAC	ENSMUSG00000027690_CDS
1921	ENSMUSG00000028976_CDS_1	CTGGCCCCGAAAAACCTACG	ENSMUSG00000028976_CDS
1922	ENSMUSG00000028976_CDS_2	TGCGCTGAGGTAGATCTGAT	ENSMUSG00000028976_CDS
1923	ENSMUSG00000028976_CDS_3	CCTGCCCAGTTTATTCACCA	ENSMUSG00000028976_CDS
1924	ENSMUSG00000028976_CDS_4	CGGGGACTCCAGTTAGACCC	ENSMUSG00000028976_CDS
1925	ENSMUSG00000028976_CDS_5	TCCAGGTATCTCTTCCAACG	ENSMUSG00000028976_CDS
1926	ENSMUSG00000022094_CDS_1	GAGCGAGCGATCTCAGATCG	ENSMUSG00000022094_CDS
1927	ENSMUSG00000022094_CDS_2	GTAGAGGGTTCCAATCGCCA	ENSMUSG00000022094_CDS
1928	ENSMUSG00000022094_CDS_3	TAAAATGGTTATGCCCGTGA	ENSMUSG00000022094_CDS
1929	ENSMUSG00000022094_CDS_4	GTGACCGAGAAGCTACAGAA	ENSMUSG00000022094_CDS
1930	ENSMUSG00000022094_CDS_5	TCAAGTTGTGCGCCGCAAAG	ENSMUSG00000022094_CDS
1931	ENSMUSG00000039878_CDS_1	CAGCAGAGCGAACTGACGAG	ENSMUSG00000039878_CDS
1932	ENSMUSG00000039878_CDS_2	AGGACCTAGTGAGCAATCAG	ENSMUSG00000039878_CDS
1933	ENSMUSG00000039878_CDS_3	GTGGAGACAATTTCACACAC	ENSMUSG00000039878_CDS
1934	ENSMUSG00000039878_CDS_4	TCAGATGGTCAGCCAACGAA	ENSMUSG00000039878_CDS
1935	ENSMUSG00000039878_CDS_5	CCACCAAGCACCGACAGTCC	ENSMUSG00000039878_CDS
1936	ENSMUSG00000038178_CDS_1	GTCACTAACAGCACGGTCGG	ENSMUSG00000038178_CDS
1937	ENSMUSG00000038178_CDS_2	GCTTTGACCACAAGATCACA	ENSMUSG00000038178_CDS
1938	ENSMUSG00000038178_CDS_3	CACACTGTGCATAAACGATG	ENSMUSG00000038178_CDS
1939	ENSMUSG00000038178_CDS_4	GGAGGTATAGAGGGCAACTG	ENSMUSG00000038178_CDS
1940	ENSMUSG00000038178_CDS_5	CCGAAGGTCGCCGAACATAT	ENSMUSG00000038178_CDS
1941	ENSMUSG00000011034_CDS_1	AGGAAGAATGCTACACACCG	ENSMUSG00000011034_CDS
1942	ENSMUSG00000011034_CDS_2	GAGACATGTTCTTGGCCGAG	ENSMUSG00000011034_CDS
1943	ENSMUSG00000011034_CDS_3	CATCGCCTACCCCACGCTCG	ENSMUSG00000011034_CDS
1944	ENSMUSG00000011034_CDS_4	CCGGCCACCACACCATACTT	ENSMUSG00000011034_CDS
1945	ENSMUSG00000011034_CDS_5	TATCTGCGGAAGCGGTTTGG	ENSMUSG00000011034_CDS
1946	ENSMUSG00000039463_CDS_1	CTTATTCACCTAGGACGAGG	ENSMUSG00000039463_CDS
1947	ENSMUSG00000039463_CDS_2	CGCTCGACTGCTCCTCCTGC	ENSMUSG00000039463_CDS
1948	ENSMUSG00000039463_CDS_3	CCACCTATTATCTTTGAGTC	ENSMUSG00000039463_CDS
1949	ENSMUSG00000039463_CDS_4	TATCCTGACTCAAAGATAAT	ENSMUSG00000039463_CDS
1950	ENSMUSG00000039463_CDS_5	TTTCCTTCCAGGTATTCTCA	ENSMUSG00000039463_CDS
1951	ENSMUSG00000030737_CDS_1	TGTTTGGAATAACCACGATG	ENSMUSG00000030737_CDS
1952	ENSMUSG00000030737_CDS_2	GCTGCTAGCTGCTTTCAATG	ENSMUSG00000030737_CDS
1953	ENSMUSG00000030737_CDS_3	AGAAACCAAGCATCTGACCA	ENSMUSG00000030737_CDS
1954	ENSMUSG00000030737_CDS_4	GCAGACACAACAGCGAGCCG	ENSMUSG00000030737_CDS
1955	ENSMUSG00000030737_CDS_5	GTGCACAGACCCCGGATGAT	ENSMUSG00000030737_CDS
1956	ENSMUSG00000029920_CDS_1	GTGCTACTGCTAAACATGTG	ENSMUSG00000029920_CDS
1957	ENSMUSG00000029920_CDS_2	AACAGAGCACATTTAAACTG	ENSMUSG00000029920_CDS
1958	ENSMUSG00000029920_CDS_3	AGTCTGTAAAACAGCCGCGA	ENSMUSG00000029920_CDS
1959	ENSMUSG00000029920_CDS_4	ACGATGCTCACCGGGAATGG	ENSMUSG00000029920_CDS
1960	ENSMUSG00000029920_CDS_5	TCACTTACACGGTCCCCTCG	ENSMUSG00000029920_CDS
1961	ENSMUSG00000023886_CDS_1	CAGCTGGAGATCGCTCACCG	ENSMUSG00000023886_CDS
1962	ENSMUSG00000023886_CDS_2	CACACACCAGCAGTATCCGG	ENSMUSG00000023886_CDS
1963	ENSMUSG00000023886_CDS_3	CCTCACGCTACCCTACACTC	ENSMUSG00000023886_CDS
1964	ENSMUSG00000023886_CDS_4	CCAAATGGAAGACCCATCAG	ENSMUSG00000023886_CDS
1965	ENSMUSG00000023886_CDS_5	GTGCCGTCATCATTGCATTC	ENSMUSG00000023886_CDS
1966	ENSMUSG00000027333_CDS_1	CGAGAGTCAGAACAGCGTCG	ENSMUSG00000027333_CDS
1967	ENSMUSG00000027333_CDS_2	CAACTCGCATGAAGCCCGAG	ENSMUSG00000027333_CDS
1968	ENSMUSG00000027333_CDS_3	GCTCGATCTCAGGACCCCGG	ENSMUSG00000027333_CDS
1969	ENSMUSG00000027333_CDS_4	GCCTGCTACCTTACCAACCG	ENSMUSG00000027333_CDS
1970	ENSMUSG00000027333_CDS_5	CTCGGTACATCTCGATGAGC	ENSMUSG00000027333_CDS
1971	ENSMUSG00000032398_CDS_1	CAATCCATGATAAATTCTCG	ENSMUSG00000032398_CDS
1972	ENSMUSG00000032398_CDS_2	AGCCGCCTTTAGACGCAGCA	ENSMUSG00000032398_CDS
1973	ENSMUSG00000032398_CDS_3	CGACCAACTGAACCGCCTCA	ENSMUSG00000032398_CDS
1974	ENSMUSG00000032398_CDS_4	AGGCTGAGAAGACAGTGTCT	ENSMUSG00000032398_CDS
1975	ENSMUSG00000032398_CDS_5	GGGGATGTTGAGTCGACTGC	ENSMUSG00000032398_CDS
1976	ENSMUSG00000061479_CDS_1	GGCATATGGTGCATGATGCG	ENSMUSG00000061479_CDS
1977	ENSMUSG00000061479_CDS_2	TCTCGGATCATGAAGATGAG	ENSMUSG00000061479_CDS
1978	ENSMUSG00000061479_CDS_3	ACGCTCAAGACACTCACCAT	ENSMUSG00000061479_CDS
1979	ENSMUSG00000061479_CDS_4	GGGCTGGACAGCCCCCACCA	ENSMUSG00000061479_CDS
1980	ENSMUSG00000061479_CDS_5	CGCATCATGCACCATATGCC	ENSMUSG00000061479_CDS
1981	ENSMUSG00000027227_CDS_1	CAGTACTCATCTACTTCTCG	ENSMUSG00000027227_CDS
1982	ENSMUSG00000027227_CDS_2	GTTACTAAAGATGCACTCGG	ENSMUSG00000027227_CDS
1983	ENSMUSG00000027227_CDS_3	TGTGCTTGTAGAATCGGCAG	ENSMUSG00000027227_CDS
1984	ENSMUSG00000027227_CDS_4	TCTTACCAGCGCCACACACA	ENSMUSG00000027227_CDS
1985	ENSMUSG00000027227_CDS_5	CTACCATTTGGGCCGAGCTC	ENSMUSG00000027227_CDS
1986	ENSMUSG00000076431_CDS_1	ACAACCCCAGTGGATCACTG	ENSMUSG00000076431_CDS
1987	ENSMUSG00000076431_CDS_2	CCAAGCGGCTAGGCAAACGC	ENSMUSG00000076431_CDS
1988	ENSMUSG00000076431_CDS_3	CCACGGCCGTCTACAAGGTG	ENSMUSG00000076431_CDS
1989	ENSMUSG00000076431_CDS_4	CCACGCTAAGCTGGTCCCGG	ENSMUSG00000076431_CDS
1990	ENSMUSG00000076431_CDS_5	GCTCCTCATCGGCGCTCGAT	ENSMUSG00000076431_CDS
1991	ENSMUSG00000030741_CDS_1	CCATTCGACCCTCATAGTGG	ENSMUSG00000030741_CDS
1992	ENSMUSG00000030741_CDS_2	ACAGCCAGCACTCCTAGACC	ENSMUSG00000030741_CDS
1993	ENSMUSG00000030741_CDS_3	GGATGATCCCAGTGTCACCA	ENSMUSG00000030741_CDS
1994	ENSMUSG00000030741_CDS_4	AGGAAGAGCATGAATCTCCA	ENSMUSG00000030741_CDS
1995	ENSMUSG00000030741_CDS_5	TACTGAGCATCCGACTCCGC	ENSMUSG00000030741_CDS
1996	ENSMUSG00000068893_CDS_1	ACTACAGGACGACACGGCCC	ENSMUSG00000068893_CDS
[truncated: 2,769 more rows]
