# Supplementary material for: NAC regulates metabolism and cell fate in intestinal stem cells
Source: Sci Adv. 2025 Jan 8;11(2):eadn9750. doi: 10.1126/sciadv.adn9750 (PMC11708876; doi:10.1126/sciadv.adn9750)
Supplement: Supplementary file 2 — Tables S1 to S6 [file sciadv.adn9750_tables_s1_to_s6.zip › adn9750_table_s4.xlsx]

## Sheet: Folha1
Name	Company	Reference	Dilution
NACa	ThermoFisher Scientific	#40-1000	1:500
HSP90	Santa Cruz Biotechnology	#sc-13119	1:1000
RPL22	Novus Biologicals	#NBP1-98446	1:1000
HA	Cell Signaling Technology	#3724	1:1000
Rptor	Cell Signaling Technology	#2280	1:1000
β-Actin	Sigma Aldrich	#A2228	1:1000
ZAK	ThermoFisher Scientific	#A301-993A	1:500
ZAK	Proteintech	#14945-1-AP	1:500
NACb	Novus Biologicals	#NBP2-49225	1:500
CS	AB clonal	#A4569	1:500
gTubulin	Cell Signaling Technology	#5886	1:1000
RPL7/uL30	ThermoFisher Scientific	#PA5-36571	1:1000
TOM20	Proteintech	#11802-1-AP	1:1000
SDHAF1	St John's Laboratory	#STJ194960	1:1000
VDAC	Cell Signaling Technology	#4866	1:1000
OLFM4 (IF)	Cell Signaling Technology	#39141	1:100
