# Supplementary material for: NAC regulates metabolism and cell fate in intestinal stem cells
Source: Sci Adv. 2025 Jan 8;11(2):eadn9750. doi: 10.1126/sciadv.adn9750 (PMC11708876; doi:10.1126/sciadv.adn9750)
Supplement: Supplementary file 2 — Tables S1 to S6 [file sciadv.adn9750_tables_s1_to_s6.zip › adn9750_table_s5.xlsx]

## Sheet: Folha1
Name	Sequence (5'-3')
mHprt_fw	CTGGTGAAAGGACCTCTCG
mHprt_rev	TGAAGTACTCATTATAGTCAAGGGCA
mLgr5_fw	ACCCGCCAGTCTCCTACATC
mLgr5_rev	GCATCTAGGCGCAGGGATTG
mAxin2_fw	GCGACGCACTGACCGACGAT
mAxin2_rev	GCAGGCGGTGGGTTCTCGGA
mLyz1_fw	CGGTTTTGACATTGTGTTCGC
mLyz1_rev	GAGACCGAAGCACCGACTATG
mAlpi_fw	ATGATGCCAACCGAAACCCC
mAlpi_rev	GCGTGTCCTTCTCATTGGTAA
mMex3a_fw	ACACCACGGAGTGCGTTC
mMex3a_rev	GTTGGTTTTGGCCCTCAGA
mMuc2_fw	TGCCCAGAGAGTTTGGAGAG
mMuc2_rev	CCTCACATGTGGTCTGGTTG
hACTB_fw	ACCTTCTACAATGAGCTGCG
hACTB_rev	CCTGGATAGCAACGTACATGG
hNACB_fw	CAGGAGCCTCAGATGAAAGAAA
hNACB_rev	TCTCAGCATGGCCTGTAATG
hZAKα_fw	CCACTCCTTCAAGAGGAAGATAC
hZAKα_rev	CCCTCTGGCTCTCTCTTTATTG
hZAK_fw	CAAGGAGGTGGCTGTAAAGAA
hZAK_rev	ACACAGGGAGACTCTGGATAA
mNACA_fw	CAGGACTCACCACCAAGAAAG
mNACA_rev	GCTGTAGGAACCAAGGGTAAAG
hMdh2_fw	TGAAGAACAGCCCCTTGGTG
hMdh2_rev	GGTCCGAGGTAGCCTTTCAC
hPiC_fw	AGGATGGTGTTCGTGGTTTG
hPiC_rev	TGTGCGCCAGAGATAAGTATTC
hAnt1_fw	AGGGTTTCAACGTCTCTGTC
hAnt1_rev	GTCACACTCTGGGCAATCAT
hAtp5b_fw	TTGGTCCTGAGACTTTGGGC
hAtp5b_rev	CCTCAGCATGAATGGGAGCA
hCi30_fw	GATGAAGTGAAGCGGGTGGT
hCi30_rev	GGCGATAGACTGGGAAAGCC
hCox6c_fw	ATGGCTCCCGAAGTTTTGCC
hCox6c_rev	CCCCAGGGATAGCACGAATG
hAdh5_fw	GGCTCATGAAGTTCGAATCAAG
hAdh5_rev	ACTCCCTCACCAACACTTTC
hAtp5a1_fw	GATCCGCTGCCCAAACC
hAtp5a1_rev	GCCAATTCCAGCTTCATGGT
hSdhaf1_fw	GCCTTTTCCGATGCTTGGAG
hSdhaf1_rev	CCGTACCTTCGGGCAAGTAG
h18S rRNA_fw	GTAACCCGTTGAACCCCATT
h18S rRNA_rev	CCATCCAATCGGTAGTAGGC
RTP_RiboSeq	GCCTTGGCACCCGAGAATTCCA
RP1_RiboSeq	AATGATACGGCGACCACCGAGATCTACACGTTCAGAGTTCTACAGTCCGA
RPI1_RiboSeq	CAAGCAGAAGACGGCATACGAGATCGTGATGTGACTGGAGTTCCTTGGCACCCGAGAATTCCA
RPI2_RiboSeq	CAAGCAGAAGACGGCATACGAGATACATCGGTGACTGGAGTTCCTTGGCACCCGAGAATTCCA
RPI3_RiboSeq	CAAGCAGAAGACGGCATACGAGATGCCTAAGTGACTGGAGTTCCTTGGCACCCGAGAATTCCA
RPI4_RiboSeq	CAAGCAGAAGACGGCATACGAGATTGGTCAGTGACTGGAGTTCCTTGGCACCCGAGAATTCCA
RPI5_RiboSeq	CAAGCAGAAGACGGCATACGAGATCACTGTGTGACTGGAGTTCCTTGGCACCCGAGAATTCCA
RPI6_RiboSeq	CAAGCAGAAGACGGCATACGAGATATTGGCGTGACTGGAGTTCCTTGGCACCCGAGAATTCCA
PC1_fw_CRISPR screen	TAAAGGGACGGTTAATCGCTCACC
PC1_rev_CRISPR screen	ACACTCCAATGGGAGACGTTGTC
PCR1_fw_BC01	ACACTCTTTCCCTACACGACGCTCTTCCGATCTCGTGATGGCTTTATATATCTTGTGGAAAGGACG
PCR1_fw_BC02	ACACTCTTTCCCTACACGACGCTCTTCCGATCTACATCGGGCTTTATATATCTTGTGGAAAGGACG
PCR1_fw_BC03	ACACTCTTTCCCTACACGACGCTCTTCCGATCTGCCTAAGGCTTTATATATCTTGTGGAAAGGACG
PCR1_fw_BC04	ACACTCTTTCCCTACACGACGCTCTTCCGATCTTGGTCAGGCTTTATATATCTTGTGGAAAGGACG
PCR1_fw_BC05	ACACTCTTTCCCTACACGACGCTCTTCCGATCTCACTGTGGCTTTATATATCTTGTGGAAAGGACG
PCR1_fw_BC06	ACACTCTTTCCCTACACGACGCTCTTCCGATCTATTGGCGGCTTTATATATCTTGTGGAAAGGACG
PCR1_rev_lentiguide	GTGACTGGAGTTCAGACGTGTGCTCTTCCGATCTACTGACGGGCACCGGAGCCAATTCC
PCR2_fw_P5	AATGATACGGCGACCACCGAGATCTACACTCTTTCCCTACACGACGCTCTTCCGATCT
PCR2_rev_P7_BC01	CAAGCAGAAGACGGCATACGAGATATCACGGTGACTGGAGTTCAGACGTGTGCTCTTCCGATCT
PCR2_rev_P7_BC02	CAAGCAGAAGACGGCATACGAGATCGATGTGTGACTGGAGTTCAGACGTGTGCTCTTCCGATCT
PCR2_rev_P7_BC03	CAAGCAGAAGACGGCATACGAGATTTAGGCGTGACTGGAGTTCAGACGTGTGCTCTTCCGATCT
PCR2_rev_P7_BC04	CAAGCAGAAGACGGCATACGAGATTGACCAGTGACTGGAGTTCAGACGTGTGCTCTTCCGATCT
PCR2_rev_P7_BC05	CAAGCAGAAGACGGCATACGAGATACATGTGTGACTGGAGTTCAGACGTGTGCTCTTCCGATCT
PCR2_rev_P7_BC06	CAAGCAGAAGACGGCATACGAGATGCCAATGTGACTGGAGTTCAGACGTGTGCTCTTCCGATCT
