# Supplementary material for: NAC regulates metabolism and cell fate in intestinal stem cells
Source: Sci Adv. 2025 Jan 8;11(2):eadn9750. doi: 10.1126/sciadv.adn9750 (PMC11708876; doi:10.1126/sciadv.adn9750)
Supplement: Supplementary file 2 — Tables S1 to S6 [file sciadv.adn9750_tables_s1_to_s6.zip › adn9750_table_s6.xlsx]

## Sheet: Folha1
Name	Sequence (5'-3')
oligo 1	/5BiosG/rUrGrArUrCrUrGrArUrArArArUrGrCrArCrGrCrArUrCrCrCrCrCrC
oligo 2	/5BiosG/rCrGrUrGrCrGrArUrCrGrGrCrCrCrGrArGrGrUrUrArUrCrUrArGrArGrUrCrArCrCrArA
oligo 3	/5BiosG/rArUrUrCrCrArUrUrArUrUrCrCrUrArGrCrUrGrCrGrGrUrArUrCrCrArGrGrCrGrGrCrUrC
oligo 4	/5BiosG/rGrGrGrCrCrUrCrGrArUrCrArGrArArGrGrArCrUrUrGrGrGrCrCrCrCrCrCrArCrGrA
oligo 5	/5BiosG/rUrGrGrCrUrUrCrCrUrCrGrGrCrCrCrCrGrGrGrArUrUrCrGrGrCrGrArArArGrC
oligo 6	/5BiosG/rArCrGrGrArCrGrCrUrUrGrGrCrGrCrCrArGrArArGrCrGrArGrArGrCrCrCrCrUrCrGrGrG
oligo 7	/5BiosG/rGrArCrCrCrGrGrCrUrArUrCrCrGrGrGrGrCrCrArArCrCrGrArGrGrCrUrCrCrUrUrCrGrGrCrG
oligo 8	/5BiosG/rArGrCrGrArCrGrCrUrCrArGrArCrArGrGrCrGrUrArGrCrCrCrCrGrGrGrArGrGrA
oligo 9	/5BiosG/rGrGrCrGrGrArCrGrGrGrGrGrGrArGrArGrGrGrArGrArGrCrGrC
oligo 10	/5BiosG/rGrGrCrGrArGrArCrGrGrGrCrCrGrGrUrGrGrUrGrCrGrCrCrCrUrCrGrGrC
oligo 11	/5BiosG/rCrCrArGrArArGrCrArGrGrUrCrGrUrCrUrArCrGrArArUrGrGrUrUrUrArG
oligo 12	/5BiosG/rArUrCrCrCrCrGrArUrCrCrCrCrArUrCrArCrGrArArUrGrGrGrGrUrUrCrA
